# Supplementary material for: 1-(4-Methoxy­phen­yl)-3-phenyl-1H-pyrazol-5-amine
Source: Acta Crystallogr Sect E Struct Rep Online. 2009 Apr 30;65(Pt 5):o1170. doi: 10.1107/S1600536809015463 (PMC2977835; doi:10.1107/S1600536809015463)
Supplement: Supplementary file 2 [file e-65-o1170-Isup2.hkl]

# 
# h,k,l, Fc-squared, Fo-squared, sigma(Fo-squared) and status flag 
# 
data_I
_shelx_title ' vjh105 in Pbca' 
_shelx_refln_list_code          4 
_shelx_F_calc_maximum      302.49 
_exptl_crystal_F_000      1120.00 
_reflns_d_resolution_high  0.7500 
 
loop_ 
 _symmetry_equiv_pos_as_xyz 
 'x, y, z' 
 '-x+1/2, -y, z+1/2' 
 '-x, y+1/2, -z+1/2' 
 'x+1/2, -y+1/2, -z' 
 '-x, -y, -z' 
 'x-1/2, y, -z-1/2' 
 'x, -y-1/2, z-1/2' 
 '-x-1/2, y-1/2, z' 
 
_cell_length_a    14.9638 
_cell_length_b     6.3639 
_cell_length_c    28.2466 
_cell_angle_alpha  90.000 
_cell_angle_beta   90.000 
_cell_angle_gamma  90.000 
 
_shelx_F_squared_multiplier     1.000 
 
loop_ 
 _refln_index_h 
 _refln_index_k 
 _refln_index_l 
 _refln_F_squared_calc 
 _refln_F_squared_meas 
 _refln_F_squared_sigma 
 _refln_observed_status 
   2   0   0      497.78      585.79     10.33 o 
   6   0   0     3479.41     3421.57     28.46 o 
   8   0   0     3399.58     3742.13     39.16 o 
  10   0   0     2175.46     2066.23     41.31 o 
  12   0   0      649.39      563.26     20.65 o 
  14   0   0      919.80      850.52     28.16 o 
  16   0   0     1669.73     1713.25     46.00 o 
  18   0   0      314.72      303.22     21.59 o 
   2   1   0    91502.95    93876.90   1243.87 o 
   4   1   0     1401.21     1460.72     28.16 o 
   6   1   0     5297.18     5741.51     86.37 o 
   8   1   0        4.59        1.87      6.41 o 
  10   1   0      629.81      589.76     10.22 o 
  12   1   0      128.62      100.97      8.29 o 
  14   1   0     1654.44     1775.17     38.96 o 
  16   1   0       11.97       14.92      5.86 o 
  18   1   0     1188.54     1298.99     36.61 o 
   0   2   0     1750.96     2062.48     31.92 o 
   2   2   0     3486.45     3578.59     53.51 o 
   4   2   0     4727.54     5030.86     76.04 o 
   6   2   0     3115.77     3331.69     58.20 o 
   8   2   0     2050.32     2043.70     43.18 o 
  10   2   0       58.21       58.17      2.59 o 
  12   2   0      852.46      915.64     14.34 o 
  14   2   0       75.20       80.33      7.18 o 
  16   2   0      344.20      329.25     13.98 o 
  18   2   0       23.13       28.15      7.21 o 
   2   3   0       32.23       29.36      1.83 o 
   4   3   0        7.23        6.57      4.69 o 
   6   3   0      525.20      500.36     18.78 o 
   8   3   0        0.14        0.00      6.57 o 
  10   3   0      308.79      295.71     17.84 o 
  12   3   0       24.37       24.60      4.25 o 
  14   3   0        7.58        7.51      5.09 o 
  16   3   0       23.75       35.67     12.20 o 
  18   3   0       14.67       28.16     12.20 o 
   2   4   0        2.68        5.77      2.25 o 
   4   4   0       54.08       56.33      7.51 o 
   6   4   0       22.05       15.96      7.51 o 
   8   4   0       27.58       18.78      8.45 o 
  10   4   0       35.63       24.41     10.33 o 
  12   4   0        0.01        1.88      8.45 o 
  14   4   0        6.59        9.78      5.68 o 
  16   4   0       34.32       44.57     13.14 o 
   4   5   0        5.03       12.20      3.12 o 
   6   5   0      183.02      197.92      5.88 o 
   8   5   0      125.40      112.65     13.14 o 
  10   5   0        0.67        1.88      8.45 o 
  12   5   0      199.86      226.24     19.71 o 
  14   5   0        0.70        2.82     10.33 o 
  16   5   0       31.10       26.10      7.81 o 
   6   6   0      165.89      189.63      9.39 o 
   8   6   0       65.66       75.10     11.27 o 
  10   6   0      126.86      136.12     15.02 o 
  12   6   0        0.09        4.69     10.33 o 
  14   6   0       79.51      115.47     16.90 o 
   1   1   1       85.31       82.01      1.88 o 
   2   1   1     3319.68     3310.89     34.52 o 
   3   1   1      455.63      386.92      7.97 o 
   4   1   1    27462.96    28428.17    372.22 o 
   5   1   1      166.47      150.67      5.97 o 
   6   1   1     2701.50     2848.00     19.87 o 
   7   1   1        1.09        2.69      1.10 o 
   8   1   1     3312.23     3627.74     21.15 o 
   9   1   1      314.30      290.78      5.35 o 
  10   1   1      683.74      702.18      7.90 o 
  11   1   1        3.79        2.38      1.49 o 
  12   1   1       24.68       22.87      2.22 o 
  13   1   1      247.04      233.47      5.81 o 
  14   1   1       73.72       73.55      5.41 o 
  15   1   1        0.56       -3.32      3.33 o 
  16   1   1        0.60        1.46      3.81 o 
  17   1   1        2.33        4.36      3.97 o 
  18   1   1        1.61       16.03      6.23 o 
  19   1   1        2.49       11.17      5.03 o 
   0   2   1      389.09      382.20      4.22 o 
   1   2   1      659.51      664.98      6.27 o 
   2   2   1     3751.66     3867.72     40.82 o 
   3   2   1      137.33      126.74      5.31 o 
   4   2   1      347.88      362.16      9.86 o 
   5   2   1     1193.35     1201.68     19.25 o 
   6   2   1     2871.27     2937.92     37.17 o 
   7   2   1       35.93       27.33      7.51 o 
   8   2   1      133.66      145.98      8.63 o 
   9   2   1      231.06      216.10      4.21 o 
  10   2   1       55.35       55.58      2.07 o 
  11   2   1      114.44      101.02      3.54 o 
  12   2   1       75.63       78.38      3.49 o 
  13   2   1       19.01       18.58      2.44 o 
  14   2   1      268.30      269.47      7.91 o 
  15   2   1       59.29       55.54      5.14 o 
  16   2   1       63.42       64.89      5.74 o 
  17   2   1       10.01       11.65      4.37 o 
  18   2   1        1.62       17.14      4.84 o 
  19   2   1        0.14       -0.64      5.96 o 
   1   3   1     2058.25     2050.85     21.00 o 
   2   3   1      202.01      238.55      3.97 o 
   3   3   1     2300.27     2439.09     29.53 o 
   4   3   1      392.23      475.11     11.28 o 
   5   3   1      282.42      302.29      9.96 o 
   6   3   1      182.37      200.90      9.29 o 
   7   3   1      857.82      866.05     18.59 o 
   8   3   1       63.47       78.87      7.30 o 
   9   3   1        0.97       -4.28      4.28 o 
  10   3   1       52.33       49.71      7.61 o 
  11   3   1       54.74       56.37      4.04 o 
  12   3   1       27.64       31.75      3.64 o 
  13   3   1       23.25       26.25      3.56 o 
  14   3   1        7.27       10.27      2.49 o 
  15   3   1        2.35        5.18      2.89 o 
  16   3   1        3.70        9.12      4.88 o 
  17   3   1       24.42       20.13      8.28 o 
  18   3   1        3.83        9.67      7.61 o 
   2   4   1       91.27       96.96      4.88 o 
   3   4   1      623.04      612.15      6.00 o 
   4   4   1      380.36      473.38      6.18 o 
   5   4   1      148.84      159.80      8.28 o 
   6   4   1      360.77      399.26     12.27 o 
   7   4   1       57.14       63.26      6.95 o 
   8   4   1      247.13      264.95     11.95 o 
   9   4   1        2.87        2.32      8.45 o 
  10   4   1      270.81      298.58     13.28 o 
  11   4   1        1.67       -2.64      9.86 o 
  12   4   1        6.35        5.83      6.28 o 
  13   4   1        5.13       10.55      6.95 o 
  14   4   1      117.61      143.09      7.73 o 
  15   4   1        5.69       12.58      4.15 o 
  16   4   1       31.99       29.27      5.47 o 
  17   4   1        2.65       11.98      8.28 o 
   3   5   1       46.24       39.94      3.42 o 
   4   5   1      251.32      255.34      5.08 o 
   5   5   1        0.22        0.51      1.96 o 
   6   5   1      682.54      657.13     10.55 o 
   7   5   1       25.02       28.36      5.97 o 
   8   5   1      243.57      228.58     13.61 o 
   9   5   1       40.75       46.08      7.30 o 
  10   5   1      116.05      104.12      9.61 o 
  11   5   1        6.99        0.94      5.97 o 
  12   5   1       75.13       78.33      9.96 o 
  13   5   1       43.48       39.14      8.92 o 
  14   5   1       17.87       23.32      8.55 o 
  15   5   1       14.06       22.43      5.24 o 
  16   5   1       30.33       26.68      5.68 o 
   5   6   1       77.33       82.78      4.65 o 
   6   6   1        7.90        3.76      4.69 o 
   7   6   1       18.05       10.80      5.31 o 
   8   6   1      235.29      231.41     11.28 o 
   9   6   1        0.09        8.92      5.97 o 
  10   6   1        2.11        8.05      7.51 o 
  11   6   1       35.82       29.57      7.97 o 
  12   6   1       61.04       60.14      9.61 o 
  13   6   1        5.11       18.73      7.61 o 
  14   6   1        7.62       11.68     13.14 o 
   1   0   2        0.32       -0.78      3.83 o 
   2   0   2      856.57      776.85      7.55 o 
   3   0   2     5314.44     5136.91     26.71 o 
   4   0   2    15406.63    15538.63    103.82 o 
   5   0   2      348.74      360.68      3.55 o 
   6   0   2     4103.77     3862.45     27.98 o 
   7   0   2     2795.88     2720.01     24.77 o 
   8   0   2     4267.16     4239.12     36.70 o 
   9   0   2       54.75       60.75      4.05 o 
  10   0   2     3105.02     3071.90     38.83 o 
  11   0   2      286.01      272.90     10.27 o 
  12   0   2      688.85      687.36     16.25 o 
  13   0   2      216.38      205.29     10.27 o 
  14   0   2      905.70      849.99     25.82 o 
  15   0   2       19.89       35.44      6.54 o 
  16   0   2      112.51      109.78      9.61 o 
  17   0   2      557.31      563.53     18.59 o 
  18   0   2      135.35      155.18     11.95 o 
  19   0   2       26.60       28.05      8.28 o 
   1   1   2      133.73      136.48      2.59 o 
   2   1   2        0.11        2.35      1.99 o 
   3   1   2     2244.44     2089.25     24.56 o 
   4   1   2     9770.91     9788.87     86.81 o 
   5   1   2      946.45      941.08      8.89 o 
   6   1   2       93.86      130.53      4.89 o 
   7   1   2       28.17       36.74      1.82 o 
   8   1   2      854.27      801.32      7.20 o 
   9   1   2      186.76      197.93      3.94 o 
  10   1   2      239.13      249.30      4.90 o 
  11   1   2       20.82       19.15      2.08 o 
  12   1   2       35.12       37.98      2.54 o 
  13   1   2        4.08        1.36      2.45 o 
  14   1   2      268.57      259.80      8.16 o 
  15   1   2       31.09       39.86      4.57 o 
  16   1   2       46.23       54.77      5.66 o 
  17   1   2        5.72       11.49      5.28 o 
  18   1   2      140.61      158.03      8.50 o 
  19   1   2       71.97       71.85      6.99 o 
   0   2   2     5984.34     6238.63     48.60 o 
   1   2   2      192.59      187.45      4.42 o 
   2   2   2     2249.93     2293.64     17.96 o 
   3   2   2      463.99      480.65      9.96 o 
   4   2   2     3686.51     3808.83     42.81 o 
   5   2   2     3272.90     3079.00     37.50 o 
   6   2   2     1283.59     1312.54     37.55 o 
   7   2   2      207.42      250.65      9.29 o 
   8   2   2      897.25      925.95      9.43 o 
   9   2   2      269.11      264.91      5.18 o 
  10   2   2       49.21       36.57      3.94 o 
  11   2   2        7.19        7.24      1.82 o 
  12   2   2      127.74      132.52      4.30 o 
  13   2   2       70.50       55.14      3.26 o 
  14   2   2      191.36      204.06      5.35 o 
  15   2   2        3.59        7.57      3.67 o 
  16   2   2       33.98       45.16      5.93 o 
  17   2   2       45.35       39.71      5.18 o 
  18   2   2        8.72       19.91      5.08 o 
  19   2   2       12.19       17.54      5.15 o 
   1   3   2     4980.52     5046.63     52.11 o 
   2   3   2      399.24      443.67      5.80 o 
   3   3   2      319.82      325.53      6.91 o 
   4   3   2       16.08       17.11      3.98 o 
   5   3   2     2034.73     2118.23     29.19 o 
   6   3   2      625.98      664.82     15.59 o 
   7   3   2      606.00      537.59     27.69 o 
   8   3   2        0.29       -0.47      4.65 o 
   9   3   2       81.35       91.92     13.14 o 
  10   3   2      604.30      632.90     23.05 o 
  11   3   2      129.03      120.27      6.00 o 
  12   3   2       56.97       62.69      4.57 o 
  13   3   2       23.73       26.22      3.34 o 
  14   3   2       16.66       14.21      3.29 o 
  15   3   2       21.50       27.35      3.56 o 
  16   3   2       12.45       15.50      5.20 o 
  17   3   2       49.91       44.47      6.48 o 
  18   3   2       15.45       21.70     14.55 o 
   1   4   2     1772.86     1790.23     27.22 o 
   2   4   2       25.83       32.11      2.31 o 
   3   4   2      805.22      865.54      8.68 o 
   4   4   2       33.40       45.82      4.47 o 
   5   4   2      281.48      276.30      4.68 o 
   6   4   2        2.40       -2.53      4.28 o 
   7   4   2        4.06        1.06      4.95 o 
   8   4   2       40.48       37.16      6.95 o 
   9   4   2       14.32       19.02      6.28 o 
  10   4   2       32.45       31.77      9.39 o 
  11   4   2        5.75       -2.82      5.31 o 
  12   4   2        0.55       -5.61      5.61 o 
  13   4   2        2.50        3.07      4.29 o 
  14   4   2       60.93       63.18      6.05 o 
  15   4   2       34.00       39.21      5.26 o 
  16   4   2       25.14       29.17      5.14 o 
  17   4   2       42.68       63.56     26.29 o 
   3   5   2      570.64      538.89      8.26 o 
   4   5   2      138.44      135.64      4.03 o 
   5   5   2        5.25        4.41      5.38 o 
   6   5   2      162.66      170.87      5.75 o 
   7   5   2      185.75      158.10      9.16 o 
   8   5   2      263.78      289.07     14.08 o 
   9   5   2        1.08        3.70      8.92 o 
  10   5   2       76.57       62.35      8.28 o 
  11   5   2       20.97       20.18      7.30 o 
  12   5   2      227.32      241.61     14.26 o 
  13   5   2       16.91       23.94      7.97 o 
  14   5   2        7.50       11.40      7.11 o 
  15   5   2       13.60       19.11      6.04 o 
  16   5   2       65.01       79.09      7.40 o 
   5   6   2      289.92      283.51     12.20 o 
   6   6   2      284.92      299.92      9.47 o 
   7   6   2      110.45      111.03      5.44 o 
   8   6   2      115.46      142.23      9.29 o 
   9   6   2       95.91      111.28      9.29 o 
  10   6   2       80.69       92.06     10.80 o 
  11   6   2       85.63      111.26     16.90 o 
  12   6   2       13.55       15.02      7.30 o 
  13   6   2        0.01        8.36      7.21 o 
  14   6   2        4.20        3.00      8.28 o 
   1   1   3      226.11      233.49      2.38 o 
   2   1   3    41265.96    41949.80    530.34 o 
   3   1   3     2468.75     2412.00     27.37 o 
   4   1   3     7350.94     7404.23     64.36 o 
   5   1   3      711.75      682.46      6.75 o 
   6   1   3     6963.68     7386.10     62.72 o 
   7   1   3      238.30      252.08      4.08 o 
   8   1   3      224.01      236.06      3.42 o 
   9   1   3     1622.14     1466.76     12.05 o 
  10   1   3      497.92      501.71      6.57 o 
  11   1   3       89.12       75.95      3.92 o 
  12   1   3      311.59      312.83      5.63 o 
  13   1   3      665.46      617.41     15.14 o 
  14   1   3       66.20       75.64      5.32 o 
  15   1   3      127.83      122.42      6.65 o 
  16   1   3      257.40      259.87      9.11 o 
  17   1   3       35.72       39.79      5.57 o 
  18   1   3       15.57       21.64      6.91 o 
  19   1   3       12.14       13.27      5.13 o 
   0   2   3     1397.69     1403.65     13.36 o 
   1   2   3      132.72       98.59      2.71 o 
   2   2   3      103.75      125.60      2.70 o 
   3   2   3     4259.15     4157.87     30.20 o 
   4   2   3     5931.63     6086.02     81.67 o 
   5   2   3      881.41      915.62     16.25 o 
   6   2   3      141.06      176.30      6.82 o 
   7   2   3     1299.27     1294.52     12.89 o 
   8   2   3     4548.83     4624.13     35.21 o 
   9   2   3        6.48        3.78      2.26 o 
  10   2   3        0.05        1.70      3.52 o 
  11   2   3       93.06       84.04      3.02 o 
  12   2   3     1089.41     1117.11     11.63 o 
  13   2   3       77.56       71.21      3.39 o 
  14   2   3        8.72        7.85      2.45 o 
  15   2   3      149.31      151.26      6.82 o 
  16   2   3      144.49      167.51      7.48 o 
  17   2   3        0.50        7.78      4.22 o 
  18   2   3        0.70        0.03      5.01 o 
  19   2   3        0.52        1.50      5.45 o 
   1   3   3       37.09       35.40      1.51 o 
   2   3   3       13.58       13.17      2.03 o 
   3   3   3      477.85      521.62      6.60 o 
   4   3   3        8.04        8.84      1.63 o 
   5   3   3     1084.41     1114.46     26.75 o 
   6   3   3     2158.62     2228.20     35.20 o 
   7   3   3       78.52       56.44      6.28 o 
   8   3   3        4.27        3.76      4.65 o 
   9   3   3      328.94      293.41      5.15 o 
  10   3   3     2015.95     2036.75     24.03 o 
  11   3   3      299.22      282.03      7.56 o 
  12   3   3        0.42        0.55      2.86 o 
  13   3   3        8.21        8.16      2.86 o 
  14   3   3      308.77      304.79      8.01 o 
  15   3   3       25.05       22.84      3.88 o 
  16   3   3        2.43        5.69      5.32 o 
  17   3   3       14.69       13.05      5.49 o 
  18   3   3        3.40        7.13      5.91 o 
   1   4   3      339.25      366.12     10.33 o 
   2   4   3        0.79        1.19      1.83 o 
   3   4   3      575.65      538.77      8.54 o 
   4   4   3      673.86      705.09     10.31 o 
   5   4   3       27.43       26.73      2.34 o 
   6   4   3        0.26        1.72      4.06 o 
   7   4   3       14.48       18.61      5.27 o 
   8   4   3      611.75      586.31     18.31 o 
   9   4   3      216.79      209.96      9.37 o 
  10   4   3       18.05       22.52      3.83 o 
  11   4   3       48.85       33.24      3.95 o 
  12   4   3      110.94      106.03     10.27 o 
  13   4   3       61.97       63.10      7.17 o 
  14   4   3       17.10       22.11      5.44 o 
  15   4   3        0.40        3.18      3.79 o 
  16   4   3        1.63        6.82      5.35 o 
  17   4   3        9.59       10.40      8.55 o 
   2   5   3      563.58      517.26     12.20 o 
   3   5   3       92.73       83.06      6.53 o 
   4   5   3       84.70       91.67      3.20 o 
   5   5   3       15.65       30.75      3.48 o 
   6   5   3      107.63      119.77      5.44 o 
   7   5   3       52.05       45.44      4.29 o 
   8   5   3      138.14      162.99      6.53 o 
   9   5   3       89.93       91.85     17.84 o 
  10   5   3        0.54       -0.28      5.61 o 
  11   5   3        6.89       16.67      6.95 o 
  12   5   3      160.59      158.49     15.96 o 
  13   5   3      106.08       91.10     10.62 o 
  14   5   3        0.00        4.19      8.08 o 
  15   5   3       21.31       41.02      9.14 o 
  16   5   3       75.66       78.86      7.15 o 
   5   6   3       29.85       32.86      5.63 o 
   6   6   3       94.63      110.82      6.54 o 
   7   6   3        3.16        1.73      4.69 o 
   8   6   3        2.81        0.00      5.63 o 
   9   6   3        3.00        6.07      5.61 o 
  10   6   3        0.01        3.29      5.97 o 
  11   6   3       13.84       25.71      7.61 o 
  12   6   3        5.60        1.25      6.95 o 
  13   6   3       18.76       24.41      8.63 o 
  14   6   3       19.12       23.23      8.94 o 
   0   0   4     1705.07     1751.80     18.59 o 
   1   0   4       88.75       59.94      4.11 o 
   2   0   4      598.84      592.61      4.57 o 
   3   0   4      181.61      190.59      2.82 o 
   4   0   4     2238.23     2243.05     15.00 o 
   5   0   4     6312.98     5903.54     41.29 o 
   6   0   4     1767.66     1734.17     21.84 o 
   7   0   4     8931.77     8544.59     68.25 o 
   8   0   4     4843.10     4892.12     41.80 o 
   9   0   4     2536.31     2486.81     24.29 o 
  10   0   4      875.64      870.90     23.96 o 
  11   0   4     3014.72     2830.55     37.82 o 
  12   0   4      670.53      685.98     17.37 o 
  13   0   4        9.68       17.15      4.95 o 
  14   0   4      226.22      220.31     21.12 o 
  15   0   4       85.32       77.36      8.28 o 
  16   0   4       12.27       13.04      5.86 o 
  17   0   4      152.82      154.85     11.60 o 
  18   0   4       20.52       19.04      6.95 o 
  19   0   4       31.22       35.00     13.14 o 
   1   1   4     2166.77     1970.46     16.92 o 
   2   1   4    13367.54    13752.19     97.70 o 
   3   1   4      359.52      348.54      3.28 o 
   4   1   4     1065.23     1084.37     17.28 o 
   5   1   4      464.67      401.22      5.06 o 
   6   1   4      424.70      414.26      6.37 o 
   7   1   4     4466.74     4274.14     29.10 o 
   8   1   4      447.56      429.63      5.62 o 
   9   1   4     1587.27     1458.31     12.00 o 
  10   1   4      122.49      135.37      3.56 o 
  11   1   4      992.01      952.94      9.79 o 
  12   1   4       44.51       41.32      2.45 o 
  13   1   4      145.34      122.74      5.00 o 
  14   1   4        0.83       -2.49      3.02 o 
  15   1   4        0.85        2.60      3.44 o 
  16   1   4        1.21        4.08      3.89 o 
  17   1   4        7.62        7.51      4.22 o 
  18   1   4       10.45        9.74      6.64 o 
  19   1   4       13.68       12.94      5.13 o 
   0   2   4      743.11      724.58      8.26 o 
   1   2   4        0.42        2.41      0.89 o 
   2   2   4       23.90       22.82      1.59 o 
   3   2   4       91.26       99.24      3.52 o 
   4   2   4      225.46      253.51      5.57 o 
   5   2   4     1360.88     1431.00     15.40 o 
   6   2   4       86.94      105.11      3.25 o 
   7   2   4      120.26      129.20      3.73 o 
   8   2   4      881.17      850.40     11.17 o 
   9   2   4     1180.14     1100.95     13.60 o 
  10   2   4        8.24       12.90      2.91 o 
  11   2   4       19.82       25.47      2.27 o 
  12   2   4      384.72      397.04      6.52 o 
  13   2   4      140.48      134.55      4.92 o 
  14   2   4        2.07       -0.07      2.62 o 
  15   2   4        0.15        1.81      3.20 o 
  16   2   4       66.92       74.69      6.05 o 
  17   2   4        3.98        9.36      4.16 o 
  18   2   4        0.03        9.00      4.37 o 
  19   2   4        8.50        8.07      4.84 o 
   1   3   4     1475.67     1519.29     12.54 o 
   2   3   4       46.55       56.39      3.78 o 
   3   3   4      907.37      988.50     17.49 o 
   4   3   4      169.43      165.69      5.42 o 
   5   3   4      646.83      636.76      9.35 o 
   6   3   4     1995.99     1983.40     17.17 o 
   7   3   4        1.15        1.66      1.47 o 
   8   3   4      267.29      257.45      7.45 o 
   9   3   4      302.89      287.30      9.97 o 
  10   3   4     1343.63     1318.88     21.26 o 
  11   3   4       28.69       34.23      4.09 o 
  12   3   4       37.63       40.01      4.23 o 
  13   3   4      115.02      116.59      6.19 o 
  14   3   4      119.97      119.26      5.52 o 
  15   3   4        0.03       -0.17      2.99 o 
  16   3   4       11.46       24.89      6.30 o 
  17   3   4       26.80       28.63      7.86 o 
  18   3   4        0.00        5.19      5.66 o 
   1   4   4        1.04       -2.82      2.82 o 
   2   4   4       92.48       98.14      3.02 o 
   3   4   4      564.50      556.66      8.90 o 
   4   4   4       16.51       22.79      4.71 o 
   5   4   4        0.40       -0.40      2.73 o 
   6   4   4       86.55       80.33      4.77 o 
   7   4   4      316.68      296.55      7.38 o 
   8   4   4      624.08      629.27     10.90 o 
   9   4   4       35.22       34.98      4.15 o 
  10   4   4        0.00        0.23      4.48 o 
  11   4   4        5.49       10.18      3.69 o 
  12   4   4      176.51      168.87      6.89 o 
  13   4   4        0.73       -3.61      4.27 o 
  14   4   4       49.59       56.32      8.41 o 
  15   4   4        9.24        6.85      4.08 o 
  16   4   4        0.22        0.32      4.86 o 
  17   4   4       23.97       29.37      9.39 o 
   2   5   4      129.41      132.37      7.51 o 
   3   5   4        0.87        1.31      3.12 o 
   4   5   4       76.74       81.20      3.20 o 
   5   5   4      441.99      411.57      8.70 o 
   6   5   4       90.10       97.58      7.29 o 
   7   5   4       33.75       32.86      4.65 o 
   8   5   4        5.52        6.92      4.57 o 
   9   5   4      114.65      115.83      6.34 o 
  10   5   4       12.05       -1.66     12.20 o 
  11   5   4        1.12       -1.88      5.97 o 
  12   5   4       56.05       53.04      9.29 o 
  13   5   4        0.20       15.11      9.39 o 
  14   5   4        3.59       17.20      5.91 o 
  15   5   4        1.00        1.27      7.67 o 
   5   6   4       78.30       75.10      7.51 o 
   6   6   4      314.77      299.35      9.69 o 
   7   6   4       68.33       75.42      6.25 o 
   8   6   4      148.28      178.80      9.89 o 
   9   6   4        1.22       11.02      6.28 o 
  10   6   4       40.74       35.22     10.80 o 
  11   6   4       76.97       93.09      9.96 o 
  12   6   4       24.53       40.89      8.63 o 
  13   6   4       10.72       24.41      8.63 o 
   1   1   5      279.30      266.61      7.99 o 
   2   1   5     6665.86     6793.55     41.38 o 
   3   1   5     2908.71     2825.34     17.26 o 
   4   1   5     1255.49     1333.62      9.55 o 
   5   1   5      437.51      434.81      8.18 o 
   6   1   5      271.03      275.25      5.48 o 
   7   1   5        2.87       -0.05      1.42 o 
   8   1   5       39.12       42.15      2.74 o 
   9   1   5       75.90       83.34      3.85 o 
  10   1   5       26.39       21.01      1.96 o 
  11   1   5      658.13      595.59      7.31 o 
  12   1   5      111.61      122.34      3.46 o 
  13   1   5        3.13       -2.30      2.30 o 
  14   1   5        3.38        4.68      4.20 o 
  15   1   5      444.91      435.74     10.63 o 
  16   1   5       39.14       37.22      5.24 o 
  17   1   5        4.82        9.03      4.37 o 
  18   1   5        2.94       12.20      4.74 o 
  19   1   5       59.84       65.72      6.82 o 
   0   2   5      634.78      626.96      7.72 o 
   1   2   5     1084.90     1082.31      9.87 o 
   2   2   5     2715.25     2852.92     25.40 o 
   3   2   5     4344.66     4449.52     39.22 o 
   4   2   5        2.31        9.71      1.41 o 
   5   2   5      137.86      153.74      4.47 o 
   6   2   5     2809.07     3042.39     33.82 o 
   7   2   5     1678.89     1723.03     19.75 o 
   8   2   5      227.96      225.05      6.03 o 
   9   2   5      157.77      156.25      5.49 o 
  10   2   5       17.41       12.78      3.69 o 
  11   2   5      120.64      122.98      3.89 o 
  12   2   5       34.04       33.91      2.77 o 
  13   2   5      156.24      147.42      4.41 o 
  14   2   5      250.99      264.22      6.65 o 
  15   2   5        4.70        7.26      3.66 o 
  16   2   5        0.10        1.04      3.69 o 
  17   2   5       11.52       13.41      4.33 o 
  18   2   5        1.93        5.28      4.12 o 
  19   2   5        1.28        6.35      5.00 o 
   1   3   5      501.43      510.89      5.53 o 
   2   3   5        0.26        7.35      2.17 o 
   3   3   5      443.19      506.42      9.61 o 
   4   3   5      540.85      617.32      9.86 o 
   5   3   5      519.02      516.68      8.94 o 
   6   3   5       64.69       76.08      4.19 o 
   7   3   5      497.64      458.24      8.98 o 
   8   3   5       99.68      102.99     13.21 o 
   9   3   5       12.46        4.13      3.40 o 
  10   3   5       22.26       33.66      4.16 o 
  11   3   5      249.35      249.53      7.57 o 
  12   3   5       49.48       66.18      5.28 o 
  13   3   5        8.79        7.98      3.58 o 
  14   3   5       11.77       13.34      3.19 o 
  15   3   5       37.89       30.75      5.01 o 
  16   3   5        7.78       10.56      5.35 o 
  17   3   5        0.45       12.01      5.58 o 
  18   3   5        8.74       11.44      6.21 o 
   1   4   5       15.12       22.53      4.69 o 
   2   4   5      366.21      354.82      5.02 o 
   3   4   5        0.84       -0.34      2.96 o 
   4   4   5       60.74       50.46      3.72 o 
   5   4   5       28.00       21.57      3.40 o 
   6   4   5      732.04      742.41     13.09 o 
   7   4   5        7.48        2.15      3.30 o 
   8   4   5       25.09       24.26      4.29 o 
   9   4   5      373.59      342.53      9.08 o 
  10   4   5       13.24       21.41      4.29 o 
  11   4   5       14.49       17.75      4.29 o 
  12   4   5       36.62       29.55      4.40 o 
  13   4   5      251.88      234.19      8.25 o 
  14   4   5       59.97       71.54      5.84 o 
  15   4   5       33.17       22.63      4.65 o 
  16   4   5        4.12       -1.97      4.64 o 
  17   4   5       38.23       34.23      9.89 o 
   2   5   5      637.15      632.73     15.96 o 
   3   5   5       32.12       29.50      4.28 o 
   4   5   5       52.36       60.27      4.07 o 
   5   5   5      608.41      565.04     15.24 o 
   6   5   5      123.29      139.34      6.01 o 
   7   5   5       18.18       12.66      3.60 o 
   8   5   5       41.50       35.90      4.19 o 
   9   5   5      184.62      168.52     10.51 o 
  10   5   5        9.94       14.08      4.29 o 
  11   5   5       51.76       43.47     20.65 o 
  12   5   5      248.81      254.98     14.26 o 
  13   5   5        0.89        0.05      5.54 o 
  14   5   5        7.52       29.30      6.35 o 
  15   5   5       10.39        1.88      5.52 o 
   5   6   5        9.65        7.51      4.69 o 
   6   6   5        2.26        2.27      3.82 o 
   7   6   5      116.46      103.77      6.95 o 
   8   6   5        9.55       -3.03      3.98 o 
   9   6   5        4.66        6.88      9.86 o 
  10   6   5        0.03        4.69      5.97 o 
  11   6   5        0.01        5.82      7.51 o 
  12   6   5       12.51       29.89      8.28 o 
  13   6   5       11.68       19.93     15.49 o 
   7   7   5       32.58       24.41      6.57 o 
   0   0   6    13463.16    13489.16    127.72 o 
   1   0   6        1.61       -0.66      0.66 o 
   2   0   6       18.68       28.03      1.54 o 
   3   0   6    11439.30    10753.36     77.51 o 
   4   0   6     7771.79     7880.81     78.73 o 
   5   0   6     2300.72     2242.81     15.43 o 
   6   0   6        8.03       16.02      2.64 o 
   7   0   6     3197.76     3087.91     28.30 o 
   8   0   6     1827.21     1862.55     19.51 o 
   9   0   6      111.19      129.90      4.64 o 
  10   0   6       80.02       90.50      4.27 o 
  11   0   6       51.02       45.02      4.21 o 
  12   0   6       64.03       51.32      6.57 o 
  13   0   6       93.45      107.67      8.92 o 
  14   0   6       16.43       11.79      5.19 o 
  15   0   6       22.32       25.09      7.51 o 
  16   0   6       14.98       14.23      6.28 o 
  17   0   6       39.42       28.63      7.30 o 
  18   0   6        2.22       20.92      6.95 o 
  19   0   6        7.01        9.52      6.95 o 
   1   1   6     1179.55     1141.93      8.85 o 
   2   1   6      315.93      317.36      4.17 o 
   3   1   6      865.79      845.27      7.66 o 
   4   1   6      760.11      832.84      7.86 o 
   5   1   6      512.10      429.99      4.76 o 
   6   1   6      291.17      315.90      4.41 o 
   7   1   6      615.77      596.84      6.12 o 
   8   1   6       67.45       65.50      2.59 o 
   9   1   6      151.18      154.95      3.56 o 
  10   1   6      296.71      305.17      5.47 o 
  11   1   6        7.15        6.97      1.71 o 
  12   1   6      438.43      448.53      7.81 o 
  13   1   6      196.02      195.10      5.63 o 
  14   1   6       22.43       25.39      4.00 o 
  15   1   6      146.88      156.63      8.13 o 
  16   1   6      114.31      118.74      7.08 o 
  17   1   6       40.28       51.11      5.80 o 
  18   1   6        0.45        6.90      4.55 o 
  19   1   6       37.35       43.39     10.03 o 
   0   2   6     2726.78     2939.97     25.81 o 
   1   2   6       43.02       33.54      1.47 o 
   2   2   6     1476.76     1451.40     13.69 o 
   3   2   6       72.61       95.84      3.72 o 
   4   2   6      939.63      947.73     12.13 o 
   5   2   6      129.35      140.96      4.97 o 
   6   2   6     2498.48     2533.13     25.93 o 
   7   2   6      871.44      864.46     13.55 o 
   8   2   6       19.16       15.84      2.62 o 
   9   2   6        3.07       -0.13      2.57 o 
  10   2   6       97.50       93.07      5.79 o 
  11   2   6      557.39      519.28      8.62 o 
  12   2   6        1.94        0.60      2.31 o 
  13   2   6       49.88       42.48      2.98 o 
  14   2   6       96.14       99.97      5.21 o 
  15   2   6      113.04      112.58      6.85 o 
  16   2   6        5.88        5.25      3.76 o 
  17   2   6       27.28       31.78      5.00 o 
  18   2   6       19.07       26.77      5.19 o 
  19   2   6        1.63        8.90      5.00 o 
   1   3   6     1021.42     1016.96     10.03 o 
   2   3   6       93.72      103.51      3.72 o 
   3   3   6      156.71      162.93      4.93 o 
   4   3   6      318.14      285.84      6.48 o 
   5   3   6     1054.50      970.96     13.36 o 
   6   3   6     1098.61     1119.02     14.88 o 
   7   3   6       71.70       76.13      4.67 o 
   8   3   6      189.22      173.52      6.60 o 
   9   3   6       85.05       90.05      5.99 o 
  10   3   6      843.76      851.56     13.31 o 
  11   3   6       56.09       59.32      4.79 o 
  12   3   6      111.90      132.12      6.25 o 
  13   3   6       15.63        6.62      3.50 o 
  14   3   6        3.87        3.02      2.89 o 
  15   3   6        2.92        3.73      3.66 o 
  16   3   6       16.53       14.50      4.29 o 
  17   3   6        1.23        8.45      5.49 o 
  18   3   6       28.02       23.17      9.14 o 
   0   4   6       55.14       58.20      4.69 o 
   1   4   6        6.36        6.57      3.76 o 
   2   4   6       43.25       44.00      4.28 o 
   3   4   6       53.82       55.44      3.77 o 
   4   4   6       17.06        8.17      2.60 o 
   5   4   6      144.01      142.25      5.91 o 
   6   4   6       32.39       35.26      3.98 o 
   7   4   6      101.30      110.81      8.18 o 
   8   4   6      276.22      323.31      9.16 o 
   9   4   6      429.06      396.82      9.86 o 
  10   4   6       14.55        8.95      4.19 o 
  11   4   6       12.10       17.24      4.29 o 
  12   4   6       62.31       72.88      5.53 o 
  13   4   6      162.22      167.21      7.57 o 
  14   4   6       28.42       35.47      7.05 o 
  15   4   6        0.74        0.14      3.28 o 
  16   4   6        1.52        4.92      7.80 o 
  17   4   6       15.00       38.81     12.20 o 
   2   5   6      222.39      248.77     11.27 o 
   3   5   6      181.27      160.17      7.51 o 
   4   5   6       57.60       78.83      4.38 o 
   5   5   6        3.60        2.88      3.16 o 
   6   5   6        0.67       -3.16      3.16 o 
   7   5   6      137.05      129.91     10.48 o 
   8   5   6        0.26       -0.33      3.40 o 
   9   5   6       52.49       55.22      5.35 o 
  10   5   6       94.90       89.55      7.17 o 
  11   5   6       73.01       69.15      6.14 o 
  12   5   6       95.85      120.31     27.22 o 
  13   5   6       90.65       95.09      8.54 o 
  14   5   6       12.56       17.59      5.91 o 
  15   5   6       47.56       54.11     10.10 o 
   4   6   6      244.17      194.33     11.27 o 
   5   6   6      159.46      162.41      7.88 o 
   6   6   6        1.76        4.91      4.28 o 
   7   6   6       19.67       20.18      5.63 o 
   8   6   6      322.33      289.19     10.77 o 
   9   6   6        0.57        2.85      4.86 o 
  10   6   6       96.14      116.49     11.73 o 
  11   6   6       85.95       80.43      9.22 o 
  12   6   6       60.06       54.65      9.22 o 
  13   6   6        5.66        9.86      7.97 o 
   7   7   6        2.40        3.76      5.63 o 
   1   1   7     2579.27     2379.71     14.92 o 
   2   1   7      435.18      412.29      5.02 o 
   3   1   7        6.32        6.15      1.21 o 
   4   1   7      214.43      223.71      3.80 o 
   5   1   7     1431.96     1437.72     12.05 o 
   6   1   7        2.26        1.69      1.47 o 
   7   1   7      159.66      187.74      3.36 o 
   8   1   7        3.22        3.35      1.39 o 
   9   1   7       35.72       40.95      2.48 o 
  10   1   7       30.27       30.19      2.19 o 
  11   1   7        0.23       -1.65      1.65 o 
  12   1   7       42.80       44.63      3.34 o 
  13   1   7       21.90       23.46      3.66 o 
  14   1   7       68.50       66.74      5.24 o 
  15   1   7        4.43       -1.53      3.93 o 
  16   1   7        0.33       -3.44      3.44 o 
  17   1   7        1.26        5.71      4.03 o 
  18   1   7       13.75       26.46      5.32 o 
  19   1   7        1.83        6.92      4.74 o 
   0   2   7     2210.60     2324.03     43.18 o 
   1   2   7      274.29      210.62      3.26 o 
   2   2   7      304.00      320.75      5.08 o 
   3   2   7      480.70      405.86      4.58 o 
   4   2   7      186.39      166.98      4.97 o 
   5   2   7      162.97      177.16      5.52 o 
   6   2   7      433.12      391.49      7.14 o 
   7   2   7       90.54       79.40      4.06 o 
   8   2   7       92.07       97.67      4.37 o 
   9   2   7        8.72        7.46      3.10 o 
  10   2   7      166.32      170.32      6.22 o 
  11   2   7      622.08      571.92      8.07 o 
  12   2   7       31.33       31.43      2.69 o 
  13   2   7       37.68       37.84      2.97 o 
  14   2   7       11.10       11.52      3.69 o 
  15   2   7      161.24      142.53      5.80 o 
  16   2   7        0.53       -3.66      3.66 o 
  17   2   7       14.14       16.23      4.43 o 
  18   2   7       10.66       13.47      4.48 o 
  19   2   7        1.18        6.36      4.65 o 
   1   3   7      256.53      253.47      5.37 o 
   2   3   7        0.02        1.56      1.63 o 
   3   3   7        0.28       -1.13      1.93 o 
   4   3   7       98.15       96.36      4.54 o 
   5   3   7       36.49       34.85      4.90 o 
   6   3   7     1369.36     1408.48     17.52 o 
   7   3   7       71.14       61.22      4.67 o 
   8   3   7        0.00       -1.32      3.16 o 
   9   3   7      175.16      163.11      6.57 o 
  10   3   7     1497.75     1457.42     26.83 o 
  11   3   7       13.10       11.92      3.74 o 
  12   3   7       35.77       32.76      4.22 o 
  13   3   7      139.06      122.72      6.44 o 
  14   3   7      188.43      175.14      6.48 o 
  15   3   7        0.06        3.01      3.81 o 
  16   3   7       14.21       17.75      5.15 o 
  17   3   7        2.33        7.79      5.49 o 
  18   3   7        0.49       11.58      5.83 o 
   0   4   7       48.97       52.57      4.69 o 
   1   4   7       14.74       15.96      4.69 o 
   2   4   7        1.07       -1.53      2.41 o 
   3   4   7        4.79        6.18      3.89 o 
   4   4   7      454.95      469.02     10.49 o 
   5   4   7       77.70       82.02      4.54 o 
   6   4   7        2.07       -2.76      3.11 o 
   7   4   7       37.91       33.36      4.42 o 
   8   4   7     2641.76     2642.71     29.26 o 
   9   4   7      253.00      214.89      8.83 o 
  10   4   7       84.98       82.81      6.04 o 
  11   4   7        0.00        6.39      3.53 o 
  12   4   7      968.38      914.36     16.39 o 
  13   4   7       33.09       31.69      4.72 o 
  14   4   7       73.92       69.20      5.97 o 
  15   4   7        5.61        7.53      4.28 o 
  16   4   7       14.92        0.73      4.09 o 
  17   4   7        1.53        7.04      7.97 o 
   1   5   7      124.19      100.45      6.57 o 
   2   5   7      394.56      391.47     14.08 o 
   3   5   7        0.02        3.19      3.12 o 
   4   5   7        1.87        0.13      4.46 o 
   5   5   7      658.74      625.54     11.01 o 
   6   5   7      999.92      987.49     14.94 o 
   7   5   7       58.47       54.07      4.64 o 
   8   5   7       29.51       23.00      4.76 o 
   9   5   7      311.00      301.32     11.50 o 
  10   5   7      626.81      607.62     13.62 o 
  11   5   7       90.28       87.15      6.71 o 
  12   5   7       57.52       64.11      8.12 o 
  13   5   7        4.01        2.78      6.19 o 
  14   5   7       52.68       34.83     11.09 o 
  15   5   7        0.19       -0.69      5.47 o 
   4   6   7       11.25       15.96      5.63 o 
   5   6   7       14.57       17.14      5.63 o 
   6   6   7      125.71      139.88     12.20 o 
   7   6   7      122.53      117.16      7.44 o 
   8   6   7        0.28        7.32      4.69 o 
   9   6   7       23.74       22.53      5.38 o 
  10   6   7       75.17       86.05      9.39 o 
  11   6   7        8.51       22.53      8.45 o 
  12   6   7        0.11        2.82      6.64 o 
  13   6   7       41.66       44.13      7.31 o 
   7   7   7        0.02        2.82      5.63 o 
   8   7   7        2.63        3.76      5.63 o 
   0   0   8     2366.53     2386.05     25.89 o 
   1   0   8      675.06      689.45      8.48 o 
   2   0   8      509.78      472.15      6.85 o 
   3   0   8      617.46      548.60      7.55 o 
   4   0   8       10.85       11.06      1.44 o 
   5   0   8       54.79       57.32      2.30 o 
   6   0   8      736.64      680.97      9.67 o 
   7   0   8     2601.71     2529.80     24.70 o 
   8   0   8      435.01      451.71      8.35 o 
   9   0   8      705.86      747.69     11.15 o 
  10   0   8      123.34      113.24      7.16 o 
  11   0   8      622.40      645.59     10.79 o 
  12   0   8       13.99       15.44      2.41 o 
  13   0   8      132.53      137.21      8.55 o 
  14   0   8        2.59        5.07      4.69 o 
  15   0   8        4.90       14.52     10.80 o 
  16   0   8       39.29       36.88      7.21 o 
  17   0   8        0.35        0.66      5.61 o 
  18   0   8        1.04        8.36      6.54 o 
  19   0   8        2.62        5.07      9.86 o 
   1   1   8      172.88      146.51      2.36 o 
   2   1   8     1361.08     1368.27      9.91 o 
   3   1   8      343.54      319.01      4.43 o 
   4   1   8      444.73      455.38      4.79 o 
   5   1   8       95.30      118.10      2.87 o 
   6   1   8      169.82      169.08      2.97 o 
   7   1   8      293.00      312.62      4.23 o 
   8   1   8      198.20      191.26      3.39 o 
   9   1   8      207.37      235.92      5.10 o 
  10   1   8        0.06       -1.82      1.82 o 
  11   1   8       49.13       49.91      2.69 o 
  12   1   8       17.67       19.95      2.89 o 
  13   1   8       60.10       51.69      4.04 o 
  14   1   8        7.64        3.84      3.16 o 
  15   1   8        5.70        7.53      3.94 o 
  16   1   8        1.41        2.52      5.34 o 
  17   1   8        5.97       10.69      4.06 o 
  18   1   8        4.45        1.16      4.22 o 
  19   1   8        1.88        3.81      4.84 o 
   0   2   8     1339.21     1389.03     18.91 o 
   1   2   8     1146.57     1135.06      9.52 o 
   2   2   8      307.61      359.84      8.13 o 
   3   2   8       46.98       54.60      2.36 o 
   4   2   8      643.39      657.98      7.80 o 
   5   2   8        2.18       11.20      2.27 o 
   6   2   8      507.81      502.25      8.35 o 
   7   2   8      495.24      462.52     10.30 o 
   8   2   8      248.12      284.71      7.72 o 
   9   2   8      170.58      140.95      5.41 o 
  10   2   8      126.91      131.52      5.49 o 
  11   2   8      156.69      159.75      6.93 o 
  12   2   8       19.11       21.29      2.70 o 
  13   2   8       60.62       60.10      3.31 o 
  14   2   8       11.59       15.00      2.75 o 
  15   2   8        0.03        3.27      2.89 o 
  16   2   8        1.27        0.94      3.66 o 
  17   2   8        0.06        9.22      4.26 o 
  18   2   8        0.89        2.39      4.37 o 
   1   3   8      121.56      154.56      6.50 o 
   2   3   8     2634.46     2731.45     18.94 o 
   3   3   8      393.14      388.89      7.48 o 
   4   3   8      188.10      193.34      5.91 o 
   5   3   8      561.92      587.54     10.31 o 
   6   3   8        1.44        4.98      3.16 o 
   7   3   8      501.08      503.41     10.34 o 
   8   3   8        2.09        1.78      2.67 o 
   9   3   8      713.23      694.87     11.63 o 
  10   3   8      442.93      446.10      9.91 o 
  11   3   8       53.83       63.80      8.27 o 
  12   3   8      101.06      117.09      6.43 o 
  13   3   8      122.16      127.53      6.60 o 
  14   3   8      126.11      134.14      6.00 o 
  15   3   8       41.72       36.73      5.00 o 
  16   3   8       32.90       35.14      5.06 o 
  17   3   8        3.45       18.18      7.83 o 
  18   3   8        1.99        9.69      6.14 o 
   0   4   8      135.49      128.61      7.51 o 
   1   4   8        1.51        0.94      3.76 o 
   2   4   8        6.48       10.22      2.93 o 
   3   4   8       18.36       21.13      1.91 o 
   4   4   8      372.33      363.95      8.14 o 
   5   4   8      192.95      169.85      6.32 o 
   6   4   8        3.63        5.52      3.30 o 
   7   4   8       41.57       54.02      5.10 o 
   8   4   8      488.25      477.11     11.15 o 
   9   4   8      217.23      199.39     14.07 o 
  10   4   8        6.67       10.31      3.66 o 
  11   4   8       41.84       48.56      4.96 o 
  12   4   8      116.08      106.98      6.33 o 
  13   4   8       16.75       20.68      4.28 o 
  14   4   8       33.78       42.37      5.56 o 
  15   4   8        4.72       13.39      5.28 o 
  16   4   8        0.80       -0.83      4.15 o 
  17   4   8        0.37        8.64     10.80 o 
   1   5   8      154.42      158.65      8.45 o 
   2   5   8      899.28      905.91     22.53 o 
   3   5   8      124.73      131.60      6.95 o 
   4   5   8      951.36      958.84     18.17 o 
   5   5   8      264.49      280.76      7.95 o 
   6   5   8      285.98      272.02      8.23 o 
   7   5   8       94.63       99.99      5.85 o 
   8   5   8      223.56      206.59      7.95 o 
   9   5   8      193.21      224.38     10.18 o 
  10   5   8       42.65       35.77      5.35 o 
  11   5   8       32.01       26.26      5.35 o 
  12   5   8      141.59      164.27      7.72 o 
  13   5   8       61.36       66.14      7.94 o 
  14   5   8        4.94       11.92      6.21 o 
  15   5   8        5.38        2.72      5.80 o 
   4   6   8      577.71      528.53     18.78 o 
   5   6   8      386.80      413.23     12.27 o 
   6   6   8       34.14       43.15      6.10 o 
   7   6   8      129.62      118.65      9.39 o 
   8   6   8      153.88      154.83      9.01 o 
   9   6   8       44.09       47.82     12.20 o 
  10   6   8      117.07      134.96      9.20 o 
  11   6   8      143.08      152.64     11.89 o 
  12   6   8       56.20       70.64      9.89 o 
  13   6   8        0.93        0.20      6.69 o 
   7   7   8      126.59      168.98     13.14 o 
   8   7   8       10.92       15.96      6.57 o 
   1   1   9      456.60      440.03      4.76 o 
   2   1   9      675.42      772.74      6.86 o 
   3   1   9     3279.06     3231.38     20.20 o 
   4   1   9      121.76      130.04      2.80 o 
   5   1   9      127.83      120.94      2.69 o 
   6   1   9       89.98       90.21      2.59 o 
   7   1   9      408.03      426.59      5.26 o 
   8   1   9       61.86       68.18      2.30 o 
   9   1   9        2.69        4.18      1.65 o 
  10   1   9        0.31       -1.25      1.25 o 
  11   1   9       66.92       63.91      2.81 o 
  12   1   9       13.64        6.63      2.92 o 
  13   1   9       53.95       47.33      3.70 o 
  14   1   9        8.45        7.38      3.22 o 
  15   1   9       43.24       48.16      5.96 o 
  16   1   9        0.00        0.79      3.51 o 
  17   1   9        9.56       11.43      4.26 o 
  18   1   9        1.19        3.82      4.29 o 
  19   1   9        0.07        0.31      4.57 o 
   0   2   9        8.37       11.84      2.66 o 
   1   2   9     1695.41     1738.36     15.25 o 
   2   2   9       16.45       26.65      1.67 o 
   3   2   9      615.17      637.82      8.67 o 
   4   2   9      165.40      187.72      3.93 o 
   5   2   9     1416.07     1452.76     15.30 o 
   6   2   9      108.12      116.02      4.53 o 
   7   2   9      215.47      214.11      6.52 o 
   8   2   9      343.76      308.25      9.21 o 
   9   2   9       83.36       89.93      4.84 o 
  10   2   9       60.38       52.94      2.85 o 
  11   2   9      249.86      229.59      5.20 o 
  12   2   9       25.99       28.65      3.62 o 
  13   2   9       33.34       28.76      2.87 o 
  14   2   9        6.87        4.85      2.60 o 
  15   2   9      100.38       92.07      5.03 o 
  16   2   9        2.81        7.93      3.81 o 
  17   2   9       12.96       15.25      5.83 o 
  18   2   9        0.13        8.43      5.42 o 
   1   3   9      649.71      682.38     10.27 o 
   2   3   9      166.29      152.82      5.33 o 
   3   3   9      154.08      169.97      5.17 o 
   4   3   9      437.98      445.65      8.69 o 
   5   3   9      833.17      795.14     12.50 o 
   6   3   9        1.61        6.82      2.96 o 
   7   3   9      109.10      121.79      6.07 o 
   8   3   9       33.71       37.05      4.06 o 
   9   3   9      257.77      262.69      7.70 o 
  10   3   9        0.01        5.12      3.40 o 
  11   3   9       49.44       44.52      4.62 o 
  12   3   9       29.52       21.02      4.71 o 
  13   3   9       70.03       63.06      5.40 o 
  14   3   9        1.41        0.21      3.40 o 
  15   3   9       31.11       23.22      4.88 o 
  16   3   9        7.37        1.85      3.93 o 
  17   3   9       34.75       33.21      6.88 o 
  18   3   9        0.01        4.59      6.04 o 
   0   4   9      109.08       80.73      6.57 o 
   1   4   9      130.26      113.13      4.69 o 
   2   4   9      454.68      454.67     11.23 o 
   3   4   9      411.27      383.27      6.00 o 
   4   4   9       10.62       22.22      5.83 o 
   5   4   9        7.03       13.71      5.89 o 
   6   4   9      932.35      951.48     18.91 o 
   7   4   9      345.10      322.48     14.94 o 
   8   4   9      322.43      299.42      9.08 o 
   9   4   9        3.87        6.14      4.13 o 
  10   4   9       11.22        3.99      3.33 o 
  11   4   9       92.60      102.87      9.08 o 
  12   4   9      159.32      143.83      7.07 o 
  13   4   9       39.29       26.02      4.78 o 
  14   4   9       68.54       66.54      6.77 o 
  15   4   9       33.24       27.95      5.11 o 
  16   4   9        4.87        2.41      4.29 o 
   1   5   9        3.97        4.69      4.69 o 
   2   5   9      608.89      539.79     17.84 o 
   3   5   9        0.00       -4.27      4.69 o 
   4   5   9      667.33      659.00     17.84 o 
   5   5   9       41.11       30.13      3.96 o 
   6   5   9      514.05      477.53     10.67 o 
   7   5   9        0.00        1.22      3.41 o 
   8   5   9      198.17      194.36      8.15 o 
   9   5   9       57.94       68.68      5.91 o 
  10   5   9      212.10      199.57      8.61 o 
  11   5   9        1.37        0.60      3.74 o 
  12   5   9       19.07       11.75      4.37 o 
  13   5   9       27.41       36.45      5.32 o 
  14   5   9       17.28       14.27      5.80 o 
  15   5   9        1.58        6.33      5.56 o 
   4   6   9       87.72      105.14     10.33 o 
   5   6   9        7.51       17.20      7.51 o 
   6   6   9        5.59        6.03      4.51 o 
   7   6   9      110.71      102.57      7.44 o 
   8   6   9        5.07        1.13      6.10 o 
   9   6   9       40.13       33.26      8.45 o 
  10   6   9       56.60       53.18     18.31 o 
  11   6   9       15.44       30.04     11.27 o 
  12   6   9        0.00       -3.48      5.10 o 
  13   6   9        1.95        7.27      5.76 o 
   7   7   9       18.58       32.86      8.45 o 
   8   7   9       14.58       18.78      7.51 o 
   9   7   9       16.36       16.90      7.51 o 
   0   0  10     5756.81     5706.16     56.75 o 
   1   0  10     1303.61     1142.33     12.47 o 
   2   0  10       80.42      104.07      3.41 o 
   3   0  10      999.34      948.55     11.36 o 
   4   0  10     1143.99     1141.89     13.32 o 
   5   0  10     1446.48     1385.63     15.71 o 
   6   0  10      518.00      602.32      6.92 o 
   7   0  10      208.61      199.69      8.25 o 
   8   0  10        8.45        9.04      2.40 o 
   9   0  10      513.55      468.19      9.20 o 
  10   0  10      469.91      441.06      8.93 o 
  11   0  10      173.44      164.15      5.85 o 
  12   0  10       14.00       15.38      2.93 o 
  13   0  10       17.68       12.56      4.83 o 
  14   0  10       45.20       59.73      7.21 o 
  15   0  10      119.57      104.25     10.80 o 
  16   0  10        1.27       -4.43      5.16 o 
  17   0  10        0.45       -1.66      6.57 o 
  18   0  10        4.12       16.18      6.95 o 
  19   0  10       23.55       30.72     11.27 o 
   1   1  10      726.91      752.90      6.82 o 
   2   1  10     2936.06     3031.46     19.27 o 
   3   1  10     1700.54     1660.83     12.13 o 
   4   1  10       29.78       47.13      2.07 o 
   5   1  10       33.48       26.77      1.71 o 
   6   1  10      527.49      544.60      6.13 o 
   7   1  10      510.70      526.30      6.21 o 
   8   1  10        0.87        0.02      1.89 o 
   9   1  10       29.69       24.81      1.80 o 
  10   1  10       85.21       87.28      3.17 o 
  11   1  10        5.58        3.44      1.69 o 
  12   1  10       27.24       27.10      5.06 o 
  13   1  10       60.11       55.73      3.79 o 
  14   1  10       16.21       13.65      2.89 o 
  15   1  10       10.57        8.56      4.06 o 
  16   1  10        6.17        3.79      4.75 o 
  17   1  10       17.53       19.20      4.74 o 
  18   1  10       17.07       10.88      4.88 o 
  19   1  10        1.08        3.14      4.62 o 
   0   2  10     2496.09     2539.85     30.86 o 
   1   2  10        5.71       10.05      1.82 o 
   2   2  10     1145.92     1209.17     10.89 o 
   3   2  10      156.69      165.02      4.30 o 
   4   2  10      621.60      611.94      7.50 o 
   5   2  10      268.51      259.55      6.34 o 
   6   2  10      732.47      698.69     10.37 o 
   7   2  10        0.00       -1.70      2.14 o 
   8   2  10      106.89      111.55      6.91 o 
   9   2  10       29.16       23.86      4.34 o 
  10   2  10        1.13       -1.86      1.86 o 
  11   2  10      106.62      104.64      4.04 o 
  12   2  10      196.68      194.32      6.38 o 
  13   2  10       25.04       23.10      3.44 o 
  14   2  10       11.44        9.36      2.89 o 
  15   2  10       31.77       31.32      4.07 o 
  16   2  10      209.21      219.06     11.88 o 
  17   2  10       14.00        6.98      4.23 o 
  18   2  10        0.23        3.32      4.43 o 
   1   3  10        1.53        5.19      3.66 o 
   2   3  10     4240.86     4547.74     34.25 o 
   3   3  10      102.29      102.83      3.05 o 
   4   3  10        4.14       10.87      4.11 o 
   5   3  10      201.34      181.93      6.62 o 
   6   3  10     1817.05     1954.43     44.50 o 
   7   3  10       33.35       36.75      3.83 o 
   8   3  10      186.00      181.74      6.49 o 
   9   3  10      544.31      514.02     10.56 o 
  10   3  10      463.41      453.55     10.18 o 
  11   3  10        2.42        0.78      3.20 o 
  12   3  10      212.50      196.21      7.65 o 
  13   3  10      192.22      181.17      7.48 o 
  14   3  10      225.17      209.54      8.35 o 
  15   3  10        0.78        5.52      3.81 o 
  16   3  10       29.42       23.62      4.85 o 
  17   3  10        3.98       -0.36      7.44 o 
   0   4  10       51.33       60.08      6.57 o 
   1   4  10      100.47       86.66      4.95 o 
   2   4  10       19.81       19.80      8.45 o 
   3   4  10      267.50      233.34      4.69 o 
   4   4  10      190.88      195.13      6.14 o 
   5   4  10       14.61       13.52      5.44 o 
   6   4  10       99.01      110.87      6.04 o 
   7   4  10       85.35       88.20      8.86 o 
   8   4  10      209.29      211.35      8.26 o 
   9   4  10        5.36        7.07      3.58 o 
  10   4  10        0.70        0.53      3.16 o 
  11   4  10        9.24        8.91      3.93 o 
  12   4  10      110.20      126.66      7.05 o 
  13   4  10       10.74        9.00      4.22 o 
  14   4  10       11.05        3.39      4.12 o 
  15   4  10        6.48        4.15      4.62 o 
  16   4  10       31.67       27.37      5.96 o 
   1   5  10     1990.71     2024.92     36.61 o 
   2   5  10       55.55       43.18      7.51 o 
   3   5  10      508.85      497.70     12.93 o 
   4   5  10       34.59       54.45      5.61 o 
   5   5  10     1040.56      997.62     16.31 o 
   6   5  10       95.44      113.76     10.58 o 
   7   5  10        3.11       -3.36      3.36 o 
   8   5  10        2.77        1.97      3.98 o 
   9   5  10       34.51       29.52      5.10 o 
  10   5  10       56.41       58.70      5.91 o 
  11   5  10       12.94        2.77      3.74 o 
  12   5  10        8.63        2.94      3.97 o 
  13   5  10        0.39        1.56      5.01 o 
  14   5  10        0.09       -5.01      5.01 o 
  15   5  10        0.06       -3.90      7.34 o 
   4   6  10      141.99      135.18     11.27 o 
   5   6  10        1.16        2.38      4.28 o 
   6   6  10        3.65        6.97      4.51 o 
   7   6  10      324.38      336.32     12.16 o 
   8   6  10       31.41       36.15      6.25 o 
   9   6  10        2.41        1.47      5.19 o 
  10   6  10       22.10       29.44     11.73 o 
  11   6  10       42.08       47.12     13.14 o 
  12   6  10        4.77       -1.15      9.39 o 
  13   6  10       35.74       52.61      7.55 o 
   7   7  10        9.65       21.59      7.51 o 
   8   7  10       20.13       17.84      7.51 o 
   9   7  10       73.45      121.10     12.20 o 
   1   1  11      116.50      119.15      2.61 o 
   2   1  11      231.26      251.23      3.87 o 
   3   1  11      141.41      138.48      3.57 o 
   4   1  11      517.13      536.68      7.98 o 
   5   1  11     1393.78     1425.45     11.47 o 
   6   1  11      296.83      308.21      4.69 o 
   7   1  11        5.50        4.65      1.28 o 
   8   1  11       84.22       87.46      4.62 o 
   9   1  11      161.66      168.61      4.13 o 
  10   1  11       50.38       46.16      2.38 o 
  11   1  11       19.80       20.42      2.58 o 
  12   1  11        0.51        0.76      2.09 o 
  13   1  11        0.11       -1.50      2.21 o 
  14   1  11        4.12       -1.03      2.62 o 
  15   1  11        2.42       -1.28      3.22 o 
  16   1  11       18.72       21.59      4.40 o 
  17   1  11        0.49        2.51      4.08 o 
  18   1  11        1.72        8.48      4.40 o 
   0   2  11     1786.13     1970.73     25.89 o 
   1   2  11     1157.09     1169.39     10.72 o 
   2   2  11      104.83      115.34      3.33 o 
   3   2  11     1434.52     1555.28     13.70 o 
   4   2  11      446.33      489.04      9.77 o 
   5   2  11       11.71       19.45      2.79 o 
   6   2  11       49.88       39.38      2.34 o 
   7   2  11       53.45       64.29      4.19 o 
   8   2  11        0.15       -2.26      2.26 o 
   9   2  11       37.64       34.98      2.30 o 
  10   2  11        0.96       -0.04      1.79 o 
  11   2  11        7.22        3.94      2.10 o 
  12   2  11        5.89        4.52      2.46 o 
  13   2  11       13.85       12.68      2.81 o 
  14   2  11       54.62       64.08      4.50 o 
  15   2  11        6.23        3.15      2.87 o 
  16   2  11        0.73        3.87      3.81 o 
  17   2  11        0.30        0.01      4.20 o 
  18   2  11       66.61       69.13      8.64 o 
   1   3  11     1025.94      980.16     13.68 o 
   2   3  11       90.13       91.76      3.46 o 
   3   3  11       43.13       48.20      2.25 o 
   4   3  11      183.49      159.48      9.49 o 
   5   3  11       15.15       18.92      3.41 o 
   6   3  11       74.44       74.30      4.37 o 
   7   3  11      376.15      356.69      8.26 o 
   8   3  11       14.50       12.78      3.48 o 
   9   3  11      216.94      205.40      7.17 o 
  10   3  11        6.53        5.08      3.30 o 
  11   3  11       65.48       68.67      5.26 o 
  12   3  11       29.31       28.57      4.48 o 
  13   3  11       29.84       30.60      4.57 o 
  14   3  11        2.31        7.29      5.28 o 
  15   3  11       32.44       44.20      5.39 o 
  16   3  11       23.60       23.07      4.86 o 
  17   3  11       26.56       33.80      6.88 o 
   0   4  11      126.01      154.90      9.39 o 
   1   4  11      262.85      255.59      7.88 o 
   2   4  11        1.22        1.26      2.03 o 
   3   4  11      811.30      770.19     11.60 o 
   4   4  11       36.86       39.57      3.72 o 
   5   4  11      260.21      244.79      7.48 o 
   6   4  11       37.40       25.27      4.13 o 
   7   4  11       41.17       43.69      4.97 o 
   8   4  11        5.74        8.33      4.27 o 
   9   4  11      265.34      240.03      7.90 o 
  10   4  11      112.90      131.19      6.47 o 
  11   4  11       16.59        6.45      3.74 o 
  12   4  11       29.92       27.94      4.59 o 
  13   4  11       11.83       16.13      4.57 o 
  14   4  11       24.81       29.95      5.24 o 
  15   4  11        7.81       13.76      4.57 o 
  16   4  11        5.26       11.70      5.41 o 
   1   5  11      620.98      562.32     17.84 o 
   2   5  11       25.32       57.26      8.45 o 
   3   5  11      217.47      209.50      8.94 o 
   4   5  11      109.75      113.64      7.61 o 
   5   5  11      104.32       80.58      7.21 o 
   6   5  11        8.97        4.55      3.41 o 
   7   5  11        6.23        7.35      3.95 o 
   8   5  11       40.00       46.14      6.67 o 
   9   5  11        0.06       -3.72      3.72 o 
  10   5  11       21.93       24.92      4.62 o 
  11   5  11        7.26        6.09      5.82 o 
  12   5  11        0.11        1.31      4.12 o 
  13   5  11       29.82       30.36      5.33 o 
  14   5  11        1.89        1.33      4.76 o 
  15   5  11        8.74        8.45      4.93 o 
   4   6  11      339.94      389.59     17.84 o 
   5   6  11       99.41      101.71      7.61 o 
   6   6  11       35.87       27.76      5.61 o 
   7   6  11       95.26       92.77      7.88 o 
   8   6  11       14.63       14.97      5.63 o 
   9   6  11        5.91        5.63      5.19 o 
  10   6  11        3.69        8.40     10.80 o 
  11   6  11        1.40        2.03      4.83 o 
  12   6  11       18.35       19.76      5.37 o 
   7   7  11        9.78        3.76      6.57 o 
   8   7  11        0.04        5.63      6.57 o 
   9   7  11        6.25        9.39      7.51 o 
   0   0  12     1324.35     1318.64     38.49 o 
   1   0  12      381.50      394.76      7.05 o 
   2   0  12     1267.64     1341.38     21.88 o 
   3   0  12       22.30       31.82      2.60 o 
   4   0  12      568.95      651.40      9.73 o 
   5   0  12       48.24       36.73      2.96 o 
   6   0  12     1055.99     1049.64     14.03 o 
   7   0  12        0.32       -0.78      2.25 o 
   8   0  12      145.99      173.61      5.83 o 
   9   0  12        5.22        5.63      2.50 o 
  10   0  12      134.99      153.25      5.85 o 
  11   0  12        0.09        4.01      2.53 o 
  12   0  12       89.38       93.49      6.99 o 
  13   0  12        9.57       16.90      5.19 o 
  14   0  12       19.41       12.54      5.38 o 
  15   0  12        0.90        5.25      5.38 o 
  16   0  12      100.56      119.65     13.14 o 
  17   0  12        3.27       -3.76      5.54 o 
  18   0  12       13.00       30.23      8.12 o 
   1   1  12        3.32        4.38      1.15 o 
   2   1  12     9091.04     9889.78     55.63 o 
   3   1  12        2.40        4.20      1.30 o 
   4   1  12        7.34        5.61      1.44 o 
   5   1  12        0.02        0.77      1.05 o 
   6   1  12     1790.35     1927.22     14.75 o 
   7   1  12        0.09        1.30      1.18 o 
   8   1  12       87.89       93.57      3.05 o 
   9   1  12        5.42        3.23      1.56 o 
  10   1  12      151.58      147.78      3.84 o 
  11   1  12        0.31        3.08      2.38 o 
  12   1  12       33.13       40.54      3.46 o 
  13   1  12        0.09        2.10      2.98 o 
  14   1  12       41.42       40.89      3.85 o 
  15   1  12        8.25       13.76      4.16 o 
  16   1  12        1.55        6.32      3.83 o 
  17   1  12        3.22        0.33      3.89 o 
  18   1  12       47.66       58.99      6.55 o 
   0   2  12     1632.46     1934.78     26.33 o 
   1   2  12      750.24      727.71      7.29 o 
   2   2  12      302.75      327.73      4.77 o 
   3   2  12       41.14       37.35      2.41 o 
   4   2  12      895.88     1036.83     10.91 o 
   5   2  12      395.74      382.11      7.70 o 
   6   2  12      146.50      148.51      3.06 o 
   7   2  12       17.16       14.41      1.20 o 
   8   2  12      240.21      238.71      5.83 o 
   9   2  12        0.37       -0.89      1.51 o 
  10   2  12        2.54        0.60      2.59 o 
  11   2  12       17.95       12.39      2.42 o 
  12   2  12      168.67      165.82      5.31 o 
  13   2  12        2.52        0.81      2.36 o 
  14   2  12        9.21       14.18      3.06 o 
  15   2  12       43.91       36.61      4.11 o 
  16   2  12      149.08      158.16      7.78 o 
  17   2  12       10.30       18.33      4.75 o 
  18   2  12        0.05       11.07      6.31 o 
   1   3  12      683.64      684.20     11.17 o 
   2   3  12     3232.52     3569.79     28.80 o 
   3   3  12     1245.62     1213.40     13.19 o 
   4   3  12      875.96      887.12     10.50 o 
   5   3  12       27.01       32.33      3.39 o 
   6   3  12     1249.15     1259.27     15.62 o 
   7   3  12      171.59      172.27      6.27 o 
   8   3  12      429.36      426.49      9.30 o 
   9   3  12       18.76       22.73      4.06 o 
  10   3  12      565.05      556.10     11.32 o 
  11   3  12        7.02        3.23      4.88 o 
  12   3  12       34.68       33.28      4.53 o 
  13   3  12       67.25       70.13      5.89 o 
  14   3  12      369.37      363.47     10.37 o 
  15   3  12        2.70        2.15      4.20 o 
  16   3  12        3.90        2.47      5.73 o 
  17   3  12       23.37        9.75      6.50 o 
   0   4  12     1498.82     1530.19     31.92 o 
   1   4  12       84.50       78.64      7.51 o 
   2   4  12        4.85        0.14      3.29 o 
   3   4  12        0.65       -2.15      2.15 o 
   4   4  12     1024.85     1003.65     14.69 o 
   5   4  12      102.64      102.37      5.72 o 
   6   4  12        2.03       -2.72      3.41 o 
   7   4  12       20.71       18.72      4.27 o 
   8   4  12      529.72      524.68     10.68 o 
   9   4  12       25.40       21.69      4.29 o 
  10   4  12        5.70       11.03      3.67 o 
  11   4  12        0.26       -1.09      3.58 o 
  12   4  12      321.18      311.76     15.58 o 
  13   4  12       27.92       30.11      5.00 o 
  14   4  12       29.93       37.98      5.57 o 
  15   4  12        2.54       -3.94      3.94 o 
  16   4  12      104.17      113.38     10.30 o 
   1   5  12      115.61      126.73      9.39 o 
   2   5  12     1527.07     1480.44     33.80 o 
   3   5  12        0.12       12.42      4.28 o 
   4   5  12        0.01        0.43      3.61 o 
   5   5  12      273.24      272.54     11.27 o 
   6   5  12      925.86      952.38     15.60 o 
   7   5  12        9.22       12.88      4.07 o 
   8   5  12       25.57       19.65      5.55 o 
   9   5  12      116.71      116.86      6.45 o 
  10   5  12      227.53      240.79      8.48 o 
  11   5  12       14.49       15.87      4.57 o 
  12   5  12      129.51      148.78      7.82 o 
  13   5  12        5.02        6.99      4.59 o 
  14   5  12        9.38        4.14      5.42 o 
   4   6  12        0.52        7.51      5.63 o 
   5   6  12       25.57       32.74      5.61 o 
   6   6  12        0.03        3.32      4.28 o 
   7   6  12      207.63      189.47     26.29 o 
   8   6  12       18.47       19.51      5.86 o 
   9   6  12       40.38       42.78     12.67 o 
  10   6  12        0.08        6.05     15.02 o 
  11   6  12       13.26        8.07     10.93 o 
  12   6  12        3.89       -0.26      4.93 o 
   7   7  12        6.19       12.20      7.51 o 
   8   7  12       50.66       70.41     10.33 o 
   9   7  12        0.05        0.94      6.57 o 
   1   1  13     2474.54     2534.44     17.42 o 
   2   1  13     7518.33     8022.76     55.77 o 
   3   1  13      276.72      296.86      4.97 o 
   4   1  13       22.71       13.74      1.60 o 
   5   1  13     1596.63     1585.97     12.83 o 
   6   1  13       49.26       54.65      2.55 o 
   7   1  13       10.53       11.80      1.67 o 
   8   1  13        9.78       13.25      1.80 o 
   9   1  13      288.71      288.06      5.31 o 
  10   1  13        2.92        2.57      1.70 o 
  11   1  13       10.63       10.34      2.55 o 
  12   1  13       45.09       41.31      3.56 o 
  13   1  13       42.70       44.14      3.85 o 
  14   1  13       17.43       16.49      3.11 o 
  15   1  13        4.01       -0.65      4.34 o 
  16   1  13       33.79       20.92      4.74 o 
  17   1  13       19.09       19.06      4.72 o 
  18   1  13       23.01       27.27      5.51 o 
   0   2  13     4490.81     5082.55     44.60 o 
   1   2  13     2003.71     2055.33     15.19 o 
   2   2  13       61.40       82.73      2.76 o 
   3   2  13     1220.85     1239.90     10.78 o 
   4   2  13     1441.57     1544.29     12.63 o 
   5   2  13      108.91      123.88      3.21 o 
   6   2  13       94.04      101.43      3.02 o 
   7   2  13        5.36        5.17      1.30 o 
   8   2  13      125.00      148.21      4.04 o 
   9   2  13        9.64       11.39      2.08 o 
  10   2  13       21.26       17.16      2.57 o 
  11   2  13       40.43       47.72      3.51 o 
  12   2  13       85.38       79.18      4.21 o 
  13   2  13        6.46        8.72      2.62 o 
  14   2  13       21.19       15.59      3.28 o 
  15   2  13        0.03       -0.09      4.05 o 
  16   2  13       75.32       73.15      6.06 o 
  17   2  13       15.79       17.41      4.52 o 
  18   2  13       25.55       10.51      9.78 o 
   1   3  13      633.57      656.88     11.36 o 
   2   3  13       61.33       63.11      3.08 o 
   3   3  13       10.70        9.72      2.20 o 
   4   3  13       13.74       16.54      1.72 o 
   5   3  13      563.48      571.70     13.28 o 
   6   3  13      177.41      165.84      5.95 o 
   7   3  13      264.26      244.19      7.34 o 
   8   3  13        0.59        0.87      3.19 o 
   9   3  13        7.24        6.77      3.40 o 
  10   3  13       97.90       94.27      6.62 o 
  11   3  13        9.05        9.40      4.47 o 
  12   3  13        0.60        1.50      3.46 o 
  13   3  13       20.09       14.20      4.32 o 
  14   3  13       37.04       45.97      5.56 o 
  15   3  13       17.36       15.47      4.40 o 
  16   3  13        5.19        7.57      4.32 o 
  17   3  13        0.10        3.26      5.72 o 
   0   4  13      128.85       83.55      8.45 o 
   1   4  13      755.38      788.23     15.50 o 
   2   4  13        0.49        3.53      2.60 o 
   3   4  13      161.65      152.27      5.44 o 
   4   4  13      104.42       98.85      5.20 o 
   5   4  13     1208.53     1142.31     16.89 o 
   6   4  13       20.40       24.22      4.34 o 
   7   4  13      466.90      489.51     10.37 o 
   8   4  13       39.84       36.13      4.39 o 
   9   4  13       18.94        7.41      3.58 o 
  10   4  13       51.10       56.68      5.39 o 
  11   4  13        7.03        5.21      3.89 o 
  12   4  13        0.07       -1.93      3.74 o 
  13   4  13      107.37      110.88      7.13 o 
  14   4  13       24.71       35.34      6.06 o 
  15   4  13       26.78       19.44      5.21 o 
  16   4  13       17.24       25.57      5.83 o 
   1   5  13       52.69       44.12      7.51 o 
   2   5  13      174.56      186.82     13.14 o 
   3   5  13      486.34      424.13     34.27 o 
   4   5  13        0.42        3.32      4.28 o 
   5   5  13       66.52       74.69      7.21 o 
   6   5  13       95.00       95.22      7.62 o 
   7   5  13       55.21       46.22      5.28 o 
   8   5  13        3.88        3.51      3.82 o 
   9   5  13        2.40        8.85      3.71 o 
  10   5  13       31.60       37.62      4.93 o 
  11   5  13       39.40       41.34      5.13 o 
  12   5  13       21.23       21.58      4.93 o 
  13   5  13       84.58       90.00      7.25 o 
  14   5  13       15.88       19.12      5.26 o 
   4   6  13       39.84       46.00      8.45 o 
   5   6  13        4.47        7.51      4.51 o 
   6   6  13       55.25       65.65      7.21 o 
   7   6  13       13.39       28.10     14.08 o 
   8   6  13       80.45       79.13      8.33 o 
   9   6  13        0.08        0.38     12.20 o 
  10   6  13       19.21       21.89      5.49 o 
  11   6  13       29.02       28.91      8.45 o 
  12   6  13       40.59       31.05      6.32 o 
   7   7  13        2.79        6.57      6.57 o 
   8   7  13        0.51        6.57      7.51 o 
   0   0  14     1683.83     1785.56     23.23 o 
   1   0  14     3772.38     3795.76     34.32 o 
   2   0  14     2872.42     3088.53     55.76 o 
   3   0  14     1602.83     1588.59     18.04 o 
   4   0  14      988.14     1065.39     14.07 o 
   5   0  14      260.26      267.44      6.81 o 
   6   0  14     2660.63     2652.10     27.26 o 
   7   0  14      125.99      131.48      5.28 o 
   8   0  14       45.51       48.05      4.02 o 
   9   0  14       25.56       22.88      3.32 o 
  10   0  14      199.35      219.36      8.70 o 
  11   0  14       85.88       68.66      5.28 o 
  12   0  14        6.53        7.21      4.13 o 
  13   0  14        1.63        1.61      4.10 o 
  14   0  14        6.19        7.22      5.19 o 
  15   0  14       76.29       63.19      9.39 o 
  16   0  14        2.40        0.28      5.38 o 
  17   0  14       27.54       43.23      8.28 o 
  18   0  14       16.34       22.33     11.73 o 
   1   1  14      654.01      726.72      7.70 o 
   2   1  14      128.63      114.14      3.04 o 
   3   1  14       98.53      104.02      2.99 o 
   4   1  14       43.41       35.81      2.22 o 
   5   1  14       97.29      105.97      3.17 o 
   6   1  14      329.54      327.34      5.32 o 
   7   1  14        3.41        5.20      1.51 o 
   8   1  14       13.00       11.52      1.96 o 
   9   1  14        9.30       10.66      1.96 o 
  10   1  14      173.68      184.10      5.11 o 
  11   1  14        3.07        1.20      2.27 o 
  12   1  14       40.88       48.62      3.85 o 
  13   1  14        1.59        1.54      2.57 o 
  14   1  14       13.84       15.07      3.20 o 
  15   1  14       59.97       59.55      5.61 o 
  16   1  14        0.24        6.03      4.03 o 
  17   1  14        3.14        1.96      4.23 o 
  18   1  14        0.17        7.79      4.72 o 
   0   2  14      152.30      161.09      5.22 o 
   1   2  14        1.69        0.12      1.19 o 
   2   2  14       94.68      116.74      3.14 o 
   3   2  14        8.66        4.89      1.40 o 
   4   2  14      328.57      337.65      5.24 o 
   5   2  14        0.18        1.72      1.26 o 
   6   2  14       13.87       11.06      1.72 o 
   7   2  14      291.49      270.66      4.74 o 
   8   2  14      369.02      374.79      5.47 o 
   9   2  14        0.79       -1.11      1.55 o 
  10   2  14        2.56        1.58      2.06 o 
  11   2  14      223.06      209.94      5.87 o 
  12   2  14      139.90      145.76      5.94 o 
  13   2  14       13.94       11.60      2.99 o 
  14   2  14        1.62        1.03      2.84 o 
  15   2  14       14.48       19.04      3.65 o 
  16   2  14       20.42       25.66      4.91 o 
  17   2  14       23.32       19.29      4.90 o 
   1   3  14       20.37       31.25      3.58 o 
   2   3  14     1456.20     1484.23     13.91 o 
   3   3  14      200.42      208.42      4.88 o 
   4   3  14      122.86      126.02      4.24 o 
   5   3  14      360.26      326.44     10.30 o 
   6   3  14      775.21      788.80     12.11 o 
   7   3  14        4.48        6.42      2.91 o 
   8   3  14       14.11        8.35      5.42 o 
   9   3  14      287.71      275.63      8.37 o 
  10   3  14      142.83      157.14      8.78 o 
  11   3  14      114.41      129.75      6.70 o 
  12   3  14        0.04        2.71      3.57 o 
  13   3  14       18.70       11.24      4.06 o 
  14   3  14       12.77        3.60      3.89 o 
  15   3  14       43.10       50.68      5.80 o 
  16   3  14       23.53       32.45      5.51 o 
  17   3  14        0.13        6.12      6.13 o 
   0   4  14      192.72      215.92     12.20 o 
   1   4  14      884.02      808.47     16.17 o 
   2   4  14        0.69        3.27      2.77 o 
   3   4  14     1939.55     1857.08     17.50 o 
   4   4  14       10.02       10.85      3.04 o 
   5   4  14       92.35       96.96      7.14 o 
   6   4  14        0.01        1.91      4.06 o 
   7   4  14      762.89      725.93     12.49 o 
   8   4  14       62.90       70.75      5.21 o 
   9   4  14        0.50        1.75      3.16 o 
  10   4  14        6.87        7.51      3.67 o 
  11   4  14       72.87       68.35      5.80 o 
  12   4  14       26.83       23.27      6.91 o 
  13   4  14        0.41       -4.38      4.79 o 
  14   4  14        0.07        3.02      4.88 o 
  15   4  14       32.37       35.46      5.77 o 
   1   5  14     1619.19     1554.60     34.73 o 
   2   5  14        2.11       15.02      6.57 o 
   3   5  14      901.68      870.89     19.22 o 
   4   5  14       42.43       42.19      5.86 o 
   5   5  14      270.31      224.19     10.82 o 
   6   5  14      104.27      108.17      9.86 o 
   7   5  14        4.89        5.01      3.79 o 
   8   5  14      141.44      140.79      6.82 o 
   9   5  14        2.69        1.38      3.51 o 
  10   5  14       90.73       94.12      6.28 o 
  11   5  14       17.09       19.27      4.62 o 
  12   5  14      133.91      165.01      8.37 o 
  13   5  14       11.32       10.44      4.84 o 
  14   5  14        3.68        1.66      7.53 o 
   4   6  14        8.82        4.69      5.63 o 
   5   6  14       12.44       18.01      5.19 o 
   6   6  14      160.76      178.19     10.27 o 
   7   6  14        0.10       -2.41      4.51 o 
   8   6  14        3.23       -2.07      4.95 o 
   9   6  14       15.90       14.32      4.82 o 
  10   6  14        0.02        4.88      7.57 o 
  11   6  14        2.14        6.91     10.04 o 
  12   6  14        0.26        0.19      4.72 o 
   7   7  14        0.04       18.78      7.51 o 
   8   7  14       17.63       15.96      8.45 o 
   1   1  15       41.31       58.79      2.41 o 
   2   1  15       15.16       25.83      2.03 o 
   3   1  15       34.26       40.80      2.65 o 
   4   1  15      215.46      185.35      4.04 o 
   5   1  15      268.96      284.22      5.05 o 
   6   1  15        1.64        2.71      1.59 o 
   7   1  15       31.78       30.86      2.35 o 
   8   1  15      271.47      274.21      5.33 o 
   9   1  15      146.65      156.69      4.19 o 
  10   1  15        1.76        2.66      1.77 o 
  11   1  15       12.88       16.60      2.92 o 
  12   1  15       42.18       41.82      3.91 o 
  13   1  15       22.12       20.67      3.38 o 
  14   1  15        2.52        2.13      3.64 o 
  15   1  15       61.20       75.89      5.99 o 
  16   1  15        0.23       -0.01      3.89 o 
  17   1  15        1.99        0.25      4.22 o 
  18   1  15        1.17       -2.93      4.65 o 
   0   2  15       18.86       17.94      2.49 o 
   1   2  15      291.74      265.78      4.54 o 
   2   2  15        1.82        1.18      1.16 o 
   3   2  15        0.78       -1.02      1.02 o 
   4   2  15        5.54        6.34      1.57 o 
   5   2  15       48.15       47.86      2.55 o 
   6   2  15      197.61      205.48      4.41 o 
   7   2  15      119.72      122.92      3.64 o 
   8   2  15        3.60        4.04      2.41 o 
   9   2  15       57.11       48.92      3.33 o 
  10   2  15      214.38      210.87     10.01 o 
  11   2  15       24.83       24.26      3.08 o 
  12   2  15       15.76       15.65      3.31 o 
  13   2  15       59.55       56.15      4.40 o 
  14   2  15       29.42       18.66      3.59 o 
  15   2  15        0.25       -0.03      3.04 o 
  16   2  15        9.33        5.45      4.33 o 
  17   2  15        6.96        6.67      4.48 o 
   1   3  15      275.41      257.88      6.32 o 
   2   3  15      258.97      293.87      6.86 o 
   3   3  15       34.69       38.16      2.81 o 
   4   3  15      185.23      181.63      4.86 o 
   5   3  15      953.17      915.58     10.84 o 
   6   3  15       29.62       32.73      2.77 o 
   7   3  15        8.91        9.64      2.15 o 
   8   3  15       14.22        9.82      2.15 o 
   9   3  15      431.06      406.67      7.19 o 
  10   3  15        0.59       -3.30      3.30 o 
  11   3  15       91.05       81.96      5.97 o 
  12   3  15        8.01       13.12      4.16 o 
  13   3  15       38.39       41.55      5.28 o 
  14   3  15        5.42        8.95      4.16 o 
  15   3  15       57.01       55.70      6.96 o 
  16   3  15        5.19        5.16      4.47 o 
   0   4  15      427.32      439.34     16.90 o 
   1   4  15      299.33      283.22      9.89 o 
   2   4  15        1.32        0.31      2.71 o 
   3   4  15     1040.77      971.11     11.44 o 
   4   4  15       40.35       43.12      4.19 o 
   5   4  15       13.70       18.83      3.29 o 
   6   4  15        9.83        6.61      3.25 o 
   7   4  15      533.73      520.60     16.26 o 
   8   4  15       25.04       35.13      4.19 o 
   9   4  15       21.04       14.94      3.89 o 
  10   4  15        0.20       -3.23      3.23 o 
  11   4  15       72.65       87.19      6.35 o 
  12   4  15       34.71       32.73      5.25 o 
  13   4  15       32.17       40.59      5.66 o 
  14   4  15       15.56       10.06      4.71 o 
  15   4  15       27.09       32.58      5.79 o 
   1   5  15        4.29       15.02      6.57 o 
   2   5  15     1557.94     1502.03     36.61 o 
   3   5  15        5.60       17.52      4.95 o 
   4   5  15        3.32        4.40      4.28 o 
   5   5  15        0.13       -3.82      3.82 o 
   6   5  15       57.32       48.59      6.54 o 
   7   5  15       19.12       26.25      4.88 o 
   8   5  15       25.56       21.85      4.19 o 
   9   5  15        3.93        8.32      3.71 o 
  10   5  15        4.26       14.86      4.15 o 
  11   5  15       43.35       41.36      5.26 o 
  12   5  15       13.86       10.91      5.15 o 
  13   5  15        0.00        1.81      4.48 o 
  14   5  15       47.54       62.20      7.18 o 
   5   6  15       23.27       34.13      9.86 o 
   6   6  15        0.21        0.54      4.51 o 
   7   6  15        7.46        6.57      5.19 o 
   8   6  15        2.04        3.37      4.13 o 
   9   6  15       52.17       65.19      8.51 o 
  10   6  15        1.52        2.10      4.82 o 
  11   6  15        8.44       14.76      5.52 o 
   7   7  15       62.97       74.16     11.27 o 
   8   7  15        4.43        0.94      7.51 o 
   0   0  16     5955.83     6355.06     66.05 o 
   1   0  16      883.06      981.40     14.96 o 
   2   0  16      238.12      250.08      6.31 o 
   3   0  16      524.43      571.39      9.93 o 
   4   0  16     2728.19     2966.62     29.80 o 
   5   0  16      649.27      715.74     11.71 o 
   6   0  16      181.20      164.76      8.08 o 
   7   0  16     1019.49     1055.10     15.66 o 
   8   0  16      159.19      159.34      6.38 o 
   9   0  16        0.96       -0.75      2.50 o 
  10   0  16       15.38       20.02      3.83 o 
  11   0  16      812.82      790.70     14.27 o 
  12   0  16       15.85       28.83      4.13 o 
  13   0  16      130.00      113.12      9.22 o 
  14   0  16       73.69       75.16      9.39 o 
  15   0  16      307.08      274.03     16.90 o 
  16   0  16        0.00       -3.65      9.39 o 
  17   0  16       53.72       44.02      8.12 o 
  18   0  16       17.07       10.78     10.33 o 
   1   1  16      135.70      145.77      3.56 o 
   2   1  16      227.98      288.87      4.90 o 
   3   1  16      637.78      669.65      7.78 o 
   4   1  16      207.18      222.11      5.74 o 
   5   1  16       87.19       79.67      3.10 o 
   6   1  16      241.53      251.47      5.01 o 
   7   1  16        3.28        3.91      1.68 o 
   8   1  16       56.00       73.42      4.17 o 
   9   1  16        7.34       15.38      2.42 o 
  10   1  16       36.77       29.06      2.80 o 
  11   1  16      109.43      118.28      4.99 o 
  12   1  16        6.90        7.86      2.86 o 
  13   1  16       56.70       58.71      4.44 o 
  14   1  16       16.50       13.37      3.38 o 
  15   1  16       25.76       24.57      6.69 o 
  16   1  16       12.97       12.24      7.18 o 
  17   1  16       43.72       45.88      6.20 o 
   0   2  16       43.52       43.58      3.58 o 
   1   2  16       30.78       38.87      2.24 o 
   2   2  16        2.18        1.30      1.30 o 
   3   2  16      213.84      224.24      4.48 o 
   4   2  16      112.80      115.01      3.34 o 
   5   2  16      214.87      208.60      4.50 o 
   6   2  16       32.25       32.78      2.47 o 
   7   2  16      716.98      718.33      8.66 o 
   8   2  16      132.66      106.74      5.32 o 
   9   2  16      202.54      207.03      5.78 o 
  10   2  16      116.13      112.13      5.39 o 
  11   2  16      250.06      262.58      6.77 o 
  12   2  16       79.49       76.30      4.53 o 
  13   2  16        8.80        6.42      3.02 o 
  14   2  16       45.83       48.12      4.46 o 
  15   2  16        7.13       -2.35      3.52 o 
  16   2  16       14.15       11.13      5.15 o 
  17   2  16        4.63        1.59      9.80 o 
   1   3  16       10.43       18.22      2.32 o 
   2   3  16      711.79      685.83     10.08 o 
   3   3  16     1424.22     1380.29     12.49 o 
   4   3  16      291.33      256.80      5.10 o 
   5   3  16      347.15      332.43      5.72 o 
   6   3  16      382.98      398.05      5.96 o 
   7   3  16      974.70      918.91     11.29 o 
   8   3  16       73.44       70.64      3.78 o 
   9   3  16       10.87       14.79      2.64 o 
  10   3  16       17.66       21.46      3.18 o 
  11   3  16       58.93       67.75      5.96 o 
  12   3  16        3.53       -1.44      3.66 o 
  13   3  16       77.35       59.93      5.89 o 
  14   3  16        0.33       -2.66      3.71 o 
  15   3  16        0.96       -4.22      4.22 o 
  16   3  16        0.01       -2.16      4.31 o 
   0   4  16       93.33      126.73     10.33 o 
   1   4  16      947.85      891.96     18.17 o 
   2   4  16       23.83       24.93      3.86 o 
   3   4  16      230.01      229.78      6.47 o 
   4   4  16      101.07      115.77      4.90 o 
   5   4  16      615.66      596.42     10.75 o 
   6   4  16        6.84        8.41      3.23 o 
   7   4  16      125.61      133.28      6.13 o 
   8   4  16       32.82       26.46      5.69 o 
   9   4  16       21.33       21.00      4.09 o 
  10   4  16       31.86       28.05      4.80 o 
  11   4  16      314.75      327.95     19.11 o 
  12   4  16       13.61       15.00      4.21 o 
  13   4  16        4.45        9.43      4.53 o 
  14   4  16       43.86       40.68      8.76 o 
  15   4  16      167.36      169.61      9.08 o 
   1   5  16      185.68      189.63     12.20 o 
   2   5  16      571.03      539.79     21.59 o 
   3   5  16       24.77       25.63      5.61 o 
   4   5  16       12.13       13.61      4.65 o 
   5   5  16      482.74      434.06     14.56 o 
   6   5  16       73.42       78.19      7.68 o 
   7   5  16       12.45        9.01      6.51 o 
   8   5  16       18.66       21.39      4.09 o 
   9   5  16      443.99      428.81     15.72 o 
  10   5  16        0.99       -0.32      3.81 o 
  11   5  16       29.32       27.46      5.18 o 
  12   5  16        7.51        7.66      7.72 o 
  13   5  16      172.59      176.63      9.13 o 
   5   6  16       26.37       45.76      6.64 o 
   6   6  16       96.87      106.02      8.94 o 
   7   6  16       27.07       27.30      5.52 o 
   8   6  16       54.34       60.33      6.76 o 
   9   6  16       59.31       77.08      9.98 o 
  10   6  16        9.50       12.18      6.20 o 
  11   6  16        8.79        5.58      4.82 o 
   7   7  16       65.58       69.47     11.27 o 
   1   1  17      263.29      242.63      4.57 o 
   2   1  17       66.40       60.30      2.65 o 
   3   1  17      757.62      751.63      8.48 o 
   4   1  17      163.65      168.81      4.55 o 
   5   1  17     1401.35     1365.98     13.57 o 
   6   1  17       21.32       30.06      2.41 o 
   7   1  17      823.77      775.47      9.35 o 
   8   1  17       65.59       81.60      3.64 o 
   9   1  17     1895.35     1845.21     16.46 o 
  10   1  17       70.02       76.05      3.81 o 
  11   1  17      124.01      122.00      7.13 o 
  12   1  17        6.23        4.10      2.68 o 
  13   1  17      564.50      534.47     10.15 o 
  14   1  17       22.00       19.37      3.88 o 
  15   1  17        7.37       17.80      4.35 o 
  16   1  17       25.27       26.25      5.13 o 
  17   1  17       21.45       18.01      5.18 o 
   0   2  17      297.48      349.32      8.26 o 
   1   2  17       51.72       41.70      2.41 o 
   2   2  17      123.43      120.91      3.46 o 
   3   2  17       32.74       38.24      2.47 o 
   4   2  17      202.87      215.93      4.68 o 
   5   2  17      830.51      774.67      9.61 o 
   6   2  17      375.32      394.05      7.80 o 
   7   2  17     1168.53     1125.44     11.60 o 
   8   2  17       89.41       91.06      3.64 o 
   9   2  17     1616.19     1531.65     16.39 o 
  10   2  17       22.28       21.70      3.11 o 
  11   2  17      758.48      706.65     11.10 o 
  12   2  17        6.35        7.86      3.09 o 
  13   2  17      309.17      306.28      8.00 o 
  14   2  17        7.38        6.30      3.34 o 
  15   2  17       66.77       54.75      4.83 o 
  16   2  17        2.06        6.15      4.88 o 
  17   2  17        3.19       -1.68      5.91 o 
   1   3  17      122.90      112.85      5.28 o 
   2   3  17      130.48      131.06      3.70 o 
   3   3  17      437.95      392.34      6.27 o 
   4   3  17      302.10      319.46      5.61 o 
   5   3  17      272.56      248.00      5.60 o 
   6   3  17       73.00       81.61      3.49 o 
   7   3  17     1017.12      955.87     11.99 o 
   8   3  17        3.50        7.72      2.74 o 
   9   3  17      292.34      261.25      8.10 o 
  10   3  17       31.07       41.72      3.42 o 
  11   3  17      316.65      289.19      9.35 o 
  12   3  17      151.80      160.10      7.79 o 
  13   3  17       85.54       80.23     10.30 o 
  14   3  17       17.11       12.33      4.65 o 
  15   3  17        4.76       -2.07      4.61 o 
  16   3  17       39.41       45.91      6.22 o 
   0   4  17       51.88       45.06      7.51 o 
   1   4  17     1097.22     1031.85     16.40 o 
   2   4  17      172.27      173.32      7.72 o 
   3   4  17      273.77      273.72      7.16 o 
   4   4  17       94.31       94.60      6.23 o 
   5   4  17      629.26      580.17     10.65 o 
   6   4  17      197.16      198.39      8.81 o 
   7   4  17       25.19       23.87      4.34 o 
   8   4  17       76.11       65.46      5.08 o 
   9   4  17       21.19       17.44      4.29 o 
  10   4  17       22.73       28.45      6.91 o 
  11   4  17       37.65       36.45      5.64 o 
  12   4  17       18.19       25.48      4.88 o 
  13   4  17        8.31        9.00      4.55 o 
  14   4  17      110.96      123.03      8.11 o 
  15   4  17       43.46       53.33      6.70 o 
   1   5  17        2.16       13.14      6.57 o 
   2   5  17        1.42       11.27      6.57 o 
   3   5  17       54.40       56.67      6.95 o 
   4   5  17       24.66       37.63     10.33 o 
   5   5  17       52.79       40.56      5.37 o 
   6   5  17        3.74        1.09      3.58 o 
   7   5  17        5.59       -2.87      4.22 o 
   8   5  17        2.40       13.90      4.50 o 
   9   5  17       21.41       10.08      4.06 o 
  10   5  17        0.74       -1.78      3.58 o 
  11   5  17        3.58       11.07      4.37 o 
  12   5  17       27.98       44.50      7.05 o 
  13   5  17        0.09        0.03      4.60 o 
   5   6  17       10.02       14.69      5.61 o 
   6   6  17        0.55        3.03      6.69 o 
   7   6  17        5.95        5.98      4.34 o 
   8   6  17       16.15       28.15      7.74 o 
   9   6  17        2.74        5.35      4.82 o 
  10   6  17        2.13       -3.26      7.18 o 
   0   0  18       47.30       54.02      4.65 o 
   1   0  18      161.39      147.06      5.22 o 
   2   0  18       43.36       52.19      3.79 o 
   3   0  18      852.94      816.68     17.91 o 
   4   0  18      271.95      265.42      8.79 o 
   5   0  18     1382.21     1312.65     17.87 o 
   6   0  18       30.69       32.72      3.72 o 
   7   0  18       51.62       47.40      6.97 o 
   8   0  18      455.56      469.45     10.76 o 
   9   0  18       28.93       24.32      6.17 o 
  10   0  18       65.85       81.86      5.49 o 
  11   0  18      434.63      427.80     10.86 o 
  12   0  18       74.11       72.78      5.58 o 
  13   0  18      368.32      375.51     14.56 o 
  14   0  18       68.30       74.53      8.80 o 
  15   0  18      251.36      232.79     13.23 o 
  16   0  18        3.13        8.36      6.40 o 
  17   0  18      234.31      221.75     16.90 o 
   1   1  18      676.60      637.05      7.78 o 
   2   1  18      179.76      194.66      4.33 o 
   3   1  18        9.19        7.78      1.69 o 
   4   1  18      118.15      110.76      3.99 o 
   5   1  18      350.88      350.85      6.08 o 
   6   1  18      670.19      644.40      8.41 o 
   7   1  18      230.56      225.24      5.26 o 
   8   1  18        4.59        6.91      2.30 o 
   9   1  18      113.45      118.53      4.48 o 
  10   1  18      348.70      346.25      6.75 o 
  11   1  18        0.87        4.44      2.75 o 
  12   1  18       57.11       57.85      4.45 o 
  13   1  18      234.68      227.38      7.15 o 
  14   1  18        5.65        7.87      3.98 o 
  15   1  18       46.14       54.67      5.72 o 
  16   1  18       15.72        8.55      4.57 o 
  17   1  18       24.85       11.47      5.13 o 
   0   2  18      221.43      230.21      8.28 o 
   1   2  18      713.15      670.62      8.02 o 
   2   2  18       12.92       10.58      1.92 o 
   3   2  18      223.41      235.56      6.31 o 
   4   2  18       12.86       11.55      1.98 o 
   5   2  18       66.09       78.23      3.39 o 
   6   2  18       43.24       30.59      2.62 o 
   7   2  18       71.21       64.26      3.38 o 
   8   2  18      482.45      489.53      7.52 o 
   9   2  18      111.56      112.82      4.99 o 
  10   2  18       26.07       18.07      3.10 o 
  11   2  18      144.58      132.00      8.22 o 
  12   2  18      211.08      223.74      6.96 o 
  13   2  18       67.80       81.94      5.28 o 
  14   2  18        7.49        3.51      3.30 o 
  15   2  18       11.70        7.56      3.62 o 
  16   2  18        9.89        0.47      4.23 o 
   1   3  18      174.66      174.54      5.17 o 
   2   3  18     1082.73      988.90     10.39 o 
   3   3  18        0.93        4.57      1.76 o 
   4   3  18        1.39        4.91      2.01 o 
   5   3  18      557.86      528.25      7.57 o 
   6   3  18      781.57      741.14      9.10 o 
   7   3  18       11.30        8.28      2.56 o 
   8   3  18      157.47      178.82      5.60 o 
   9   3  18      153.48      158.48      5.45 o 
  10   3  18      334.90      332.51      7.65 o 
  11   3  18       11.67        9.41      2.76 o 
  12   3  18      264.54      277.72     10.61 o 
  13   3  18        0.13       -1.03      4.06 o 
  14   3  18       67.66       63.92      7.32 o 
  15   3  18       16.13       11.14      5.05 o 
  16   3  18       48.89       43.69      8.09 o 
   0   4  18       27.76       26.72      4.95 o 
   1   4  18       31.94       35.68      3.66 o 
   2   4  18       56.30       57.66      3.66 o 
   3   4  18       32.52       30.86      2.95 o 
   4   4  18        0.43       -1.95      1.95 o 
   5   4  18       20.90       16.31      2.61 o 
   6   4  18      127.90      126.97      5.70 o 
   7   4  18      105.19      102.23      4.54 o 
   8   4  18       43.32       50.37      5.03 o 
   9   4  18       11.15        8.04      3.78 o 
  10   4  18        7.52        5.93      3.88 o 
  11   4  18      141.87      145.62      7.69 o 
  12   4  18        0.34       -1.16      3.89 o 
  13   4  18        2.52       -0.57      4.19 o 
  14   4  18        0.14        5.99      4.65 o 
   1   5  18       71.46       61.96      9.39 o 
   2   5  18       77.14       64.78      9.39 o 
   3   5  18       52.60       50.94      6.36 o 
   4   5  18        0.45        3.66      3.41 o 
   5   5  18      123.07      107.97      7.00 o 
   6   5  18       57.51       69.94     12.06 o 
   7   5  18       28.60       22.53      5.04 o 
   8   5  18        3.69        4.69      5.31 o 
   9   5  18      118.88      100.64      7.86 o 
  10   5  18      151.85      187.13      8.28 o 
  11   5  18        7.93        9.00      4.90 o 
  12   5  18        7.61       10.89      4.76 o 
   5   6  18        0.97        1.21      3.72 o 
   6   6  18        4.81       12.24      4.50 o 
   7   6  18        3.00        4.57      4.27 o 
   8   6  18      120.16      139.62      9.18 o 
   9   6  18       23.04       16.16      8.58 o 
  10   6  18        3.65        3.41      4.72 o 
   6   7  18       47.33       53.51     12.20 o 
   1   1  19       11.92       16.26      1.97 o 
   2   1  19      123.39      106.74      3.63 o 
   3   1  19       77.01       65.77      3.04 o 
   4   1  19      316.02      326.00      6.02 o 
   5   1  19      516.73      523.75     10.01 o 
   6   1  19      130.56      135.77      4.31 o 
   7   1  19        0.35        2.31      1.91 o 
   8   1  19      512.06      526.12      8.14 o 
   9   1  19      342.38      333.58      7.00 o 
  10   1  19      134.32      144.10      5.05 o 
  11   1  19       13.15       15.10      3.28 o 
  12   1  19      143.20      150.58      6.12 o 
  13   1  19       55.30       52.00      4.55 o 
  14   1  19        1.94        6.61      4.03 o 
  15   1  19        0.58       -0.34      4.03 o 
  16   1  19        3.09        5.23      4.71 o 
  17   1  19        2.17        0.59      4.71 o 
   0   2  19      261.48      243.68     14.55 o 
   1   2  19       96.50      102.30      3.54 o 
   2   2  19       36.52       41.65      2.78 o 
   3   2  19        5.09        1.77      1.69 o 
   4   2  19      994.06      953.72     10.60 o 
   5   2  19      121.98      121.20      4.09 o 
   6   2  19       35.05       31.29      2.62 o 
   7   2  19       84.96       84.52      3.69 o 
   8   2  19     1646.28     1564.67     14.91 o 
   9   2  19       23.58       30.78      3.46 o 
  10   2  19        0.00       -2.16      2.66 o 
  11   2  19        0.24        1.45      2.97 o 
  12   2  19      304.96      296.46      7.88 o 
  13   2  19        0.36        1.73      3.19 o 
  14   2  19        2.69        4.63      3.49 o 
  15   2  19       26.98       25.73      4.29 o 
  16   2  19        5.09        5.05      4.69 o 
   1   3  19      116.35      114.39      4.57 o 
   2   3  19      137.98      141.66      4.10 o 
   3   3  19      196.88      175.25      4.52 o 
   4   3  19      103.87       97.61      3.72 o 
   5   3  19       17.36       19.92      2.47 o 
   6   3  19      516.59      487.42     10.36 o 
   7   3  19        4.45        2.53      2.85 o 
   8   3  19        9.43        8.10      2.53 o 
   9   3  19       17.88       19.49      3.12 o 
  10   3  19      521.64      493.10      9.23 o 
  11   3  19       21.93       20.13      3.64 o 
  12   3  19       61.01       79.02      6.37 o 
  13   3  19       18.28       23.88      5.13 o 
  14   3  19       99.98       81.38      6.92 o 
  15   3  19        1.52        2.96      4.61 o 
   0   4  19       15.96       13.50      4.28 o 
   1   4  19        7.36        6.02      3.52 o 
   2   4  19       20.36       16.71      2.75 o 
   3   4  19      112.75      111.10      4.57 o 
   4   4  19       11.79       11.91      2.85 o 
   5   4  19       41.70       29.87      3.20 o 
   6   4  19       15.15       18.42      2.91 o 
   7   4  19       96.10       96.20      4.57 o 
   8   4  19        5.38        5.80      3.46 o 
   9   4  19       48.55       45.45      5.08 o 
  10   4  19       64.66       61.65      5.76 o 
  11   4  19       21.40       12.04      4.48 o 
  12   4  19       24.78       21.12      6.50 o 
  13   4  19        3.44        7.30      4.88 o 
  14   4  19      137.82      138.40      8.43 o 
   1   5  19        0.04       -1.88      3.61 o 
   2   5  19       20.68       21.29      6.10 o 
   3   5  19       12.46       10.64      3.79 o 
   4   5  19        4.70        3.52      3.41 o 
   5   5  19       14.08        3.33      5.21 o 
   6   5  19        3.51       -0.20      3.58 o 
   7   5  19       46.74       49.43      7.67 o 
   8   5  19        0.01       -2.42      3.58 o 
   9   5  19       60.88       58.25      7.51 o 
  10   5  19       10.39       15.50      5.17 o 
  11   5  19        6.71       -3.44      5.61 o 
  12   5  19        4.36        3.18      5.28 o 
   4   6  19       10.03        2.82      6.57 o 
   5   6  19       11.33       12.02      4.91 o 
   6   6  19        2.51        7.60      5.55 o 
   7   6  19      106.87      117.56      8.09 o 
   8   6  19        1.78        6.48      5.77 o 
   9   6  19       31.83       39.55      6.50 o 
   5   7  19       24.29       24.41      9.39 o 
   0   0  20      399.76      409.30     15.96 o 
   1   0  20      598.77      594.74     11.19 o 
   2   0  20      398.47      396.48      9.21 o 
   3   0  20     2652.75     2433.31     27.10 o 
   4   0  20      381.37      364.84      9.02 o 
   5   0  20       16.66       13.99      3.41 o 
   6   0  20      493.40      499.15     12.01 o 
   7   0  20     1031.72      960.54     21.73 o 
   8   0  20       77.73       98.31      7.81 o 
   9   0  20       58.29       63.05      5.17 o 
  10   0  20        2.01        2.77      3.04 o 
  11   0  20       10.71        8.68      3.82 o 
  12   0  20       28.33       22.83      4.13 o 
  13   0  20      320.64      317.71     14.17 o 
  14   0  20       12.26       19.71      6.76 o 
  15   0  20        7.38       11.27      6.25 o 
  16   0  20       36.57       36.58      8.12 o 
   1   1  20      665.47      601.39      7.89 o 
   2   1  20       45.55       43.18      2.74 o 
   3   1  20        9.19        8.31      1.84 o 
   4   1  20      365.55      366.92      6.50 o 
   5   1  20      864.79      813.39      9.90 o 
   6   1  20       91.64       96.56      4.04 o 
   7   1  20       13.14       14.89      3.08 o 
   8   1  20       69.47       66.31      3.73 o 
   9   1  20       23.85       27.93      3.85 o 
  10   1  20       17.59       19.62      2.91 o 
  11   1  20      165.22      160.00      6.25 o 
  12   1  20       24.89       31.82      4.00 o 
  13   1  20       61.25       61.57      4.93 o 
  14   1  20        0.98        3.86      3.94 o 
  15   1  20      148.56      152.40      8.39 o 
  16   1  20        5.43        1.32      4.52 o 
   0   2  20      566.25      513.09     31.45 o 
   1   2  20       30.00       22.87      2.28 o 
   2   2  20       62.26       69.70      3.26 o 
   3   2  20       13.51       13.81      2.15 o 
   4   2  20      169.47      191.38      4.86 o 
   5   2  20       38.47       33.68      2.77 o 
   6   2  20       75.68       85.08      4.15 o 
   7   2  20      133.93      127.56      4.52 o 
   8   2  20       46.05       47.14      3.38 o 
   9   2  20        0.40        1.79      3.86 o 
  10   2  20        1.45        1.81      2.71 o 
  11   2  20      234.22      220.57      9.48 o 
  12   2  20      133.34      135.45      6.15 o 
  13   2  20       21.65       22.96      4.02 o 
  14   2  20        0.22       -3.14      3.14 o 
  15   2  20       60.98       57.08      5.95 o 
  16   2  20       20.16       22.02      6.10 o 
   1   3  20        0.56        2.07      2.10 o 
   2   3  20      562.11      505.96      7.35 o 
   3   3  20        0.22       -0.52      1.67 o 
   4   3  20       11.09       14.18      2.24 o 
   5   3  20       97.29       86.67      3.79 o 
   6   3  20      639.04      609.82      8.67 o 
   7   3  20       95.56       90.05      4.53 o 
   8   3  20      116.00      119.96      5.47 o 
   9   3  20      161.65      150.38      5.70 o 
  10   3  20      355.74      327.26     14.96 o 
  11   3  20      146.80      133.23      6.47 o 
  12   3  20      454.37      473.94     12.28 o 
  13   3  20       42.81       49.29      6.05 o 
  14   3  20       30.02       26.29      5.96 o 
  15   3  20       31.16       31.53      5.96 o 
   0   4  20       47.53       46.31      5.61 o 
   1   4  20      128.28      118.04      5.38 o 
   2   4  20      117.29      110.30      4.75 o 
   3   4  20      214.87      192.72      5.68 o 
   4   4  20        4.06        5.18      2.76 o 
   5   4  20       85.14       79.75      6.39 o 
   6   4  20      267.02      252.90      6.58 o 
   7   4  20      180.98      174.56      5.90 o 
   8   4  20       15.26       10.18      2.85 o 
   9   4  20       69.49       72.27      5.95 o 
  10   4  20        1.77        1.24      3.71 o 
  11   4  20       35.21       36.16      5.42 o 
  12   4  20       21.64       20.76      5.24 o 
  13   4  20       12.24       17.68      5.13 o 
  14   4  20       34.00       24.80      5.61 o 
   1   5  20       65.21       54.96      5.04 o 
   2   5  20        9.19        9.87      3.25 o 
   3   5  20       91.32       87.06      6.07 o 
   4   5  20       68.86       66.20      5.83 o 
   5   5  20       40.53       43.85      4.55 o 
   6   5  20        0.11       -0.19      2.76 o 
   7   5  20       66.94       66.80      6.67 o 
   8   5  20       13.61       19.45      4.82 o 
   9   5  20       11.60       12.43      5.04 o 
  10   5  20        0.11        1.02      4.27 o 
  11   5  20       24.86       25.57      8.02 o 
  12   5  20        1.56        3.05      5.22 o 
   2   6  20        0.00        3.76      6.57 o 
   3   6  20       33.93       39.43      9.39 o 
   4   6  20       21.83       45.06     10.33 o 
   5   6  20       12.63       23.64      5.04 o 
   6   6  20        0.69        1.46      4.11 o 
   7   6  20       22.48       43.18      6.31 o 
   8   6  20        2.49        4.19      6.74 o 
   9   6  20       40.06       47.97      6.85 o 
   3   7  20        1.54       -6.57      6.57 o 
   1   1  21      517.76      472.60      7.13 o 
   2   1  21      481.91      511.94      7.67 o 
   3   1  21      627.54      594.60      8.34 o 
   4   1  21      127.26      131.90      4.38 o 
   5   1  21      252.01      253.85      5.69 o 
   6   1  21       24.24       26.95      2.80 o 
   7   1  21       69.81       71.90      3.93 o 
   8   1  21       92.89      113.46      4.48 o 
   9   1  21      628.43      619.39      9.25 o 
  10   1  21      142.28      146.35      5.13 o 
  11   1  21      289.68      284.58      7.91 o 
  12   1  21        7.93        6.17      3.15 o 
  13   1  21       43.29       39.10      4.50 o 
  14   1  21       13.53       15.90      4.62 o 
  15   1  21       14.63       15.22      5.36 o 
  16   1  21        0.88        2.62      4.59 o 
   0   2  21        0.80       -1.41      2.66 o 
   1   2  21      142.64      142.64      4.94 o 
   2   2  21        0.05       -0.28      1.69 o 
   3   2  21        6.07        9.09      2.03 o 
   4   2  21      159.45      159.86      4.65 o 
   5   2  21       26.28       21.71      2.63 o 
   6   2  21       29.42       34.39      3.06 o 
   7   2  21      253.31      234.94      5.77 o 
   8   2  21      535.61      550.12      8.63 o 
   9   2  21      267.26      245.39      6.91 o 
  10   2  21      177.09      183.47      6.35 o 
  11   2  21       94.92       92.80      5.37 o 
  12   2  21      108.71      108.49      5.87 o 
  13   2  21       20.54       21.32      4.48 o 
  14   2  21      161.36      168.51      7.18 o 
  15   2  21        8.32        9.85      4.55 o 
   1   3  21        4.03        1.88      2.35 o 
   2   3  21      290.48      257.98      5.50 o 
   3   3  21       46.74       44.85      2.99 o 
   4   3  21        3.54        3.59      2.02 o 
   5   3  21        2.96        1.32      1.96 o 
   6   3  21        6.66        5.48      2.32 o 
   7   3  21      111.95       95.98      4.67 o 
   8   3  21        0.34       -0.86      2.45 o 
   9   3  21        1.21       -2.29      2.52 o 
  10   3  21       12.96        8.50      3.08 o 
  11   3  21       32.85       23.09      4.36 o 
  12   3  21       10.35       17.70      4.66 o 
  13   3  21        4.52        7.87      4.21 o 
  14   3  21        1.02        4.00      4.36 o 
   0   4  21      535.98      522.97     14.56 o 
   1   4  21        6.99        5.05      2.67 o 
   2   4  21        3.99        0.83      2.32 o 
   3   4  21       78.22       87.13      4.45 o 
   4   4  21      313.68      318.55      8.62 o 
   5   4  21        0.75        6.56      2.85 o 
   6   4  21       25.05       32.07      3.42 o 
   7   4  21       35.50       43.84      3.84 o 
   8   4  21       95.83      111.17      5.25 o 
   9   4  21        4.83       -0.39      3.62 o 
  10   4  21       38.59       43.79      6.91 o 
  11   4  21        0.00        3.53      4.00 o 
  12   4  21       20.05       27.36      5.21 o 
  13   4  21        8.00        6.01      4.75 o 
   1   5  21       31.63       20.91      3.95 o 
   2   5  21        1.02        1.74      3.41 o 
   3   5  21        0.02        3.15      3.30 o 
   4   5  21        4.96        5.52      3.15 o 
   5   5  21       25.93       15.29      3.51 o 
   6   5  21        3.39        5.59      3.10 o 
   7   5  21        3.32        0.66      3.86 o 
   8   5  21       13.82       18.47      5.17 o 
   9   5  21        0.04       -3.51      4.93 o 
  10   5  21        6.82        4.16      4.62 o 
  11   5  21        0.03        5.82      8.36 o 
   0   6  21       57.39       48.82     10.33 o 
   1   6  21        3.47        1.41      4.65 o 
   2   6  21        2.56        5.05      7.51 o 
   3   6  21        0.37       -0.87      4.28 o 
   4   6  21       18.73       27.60      5.86 o 
   5   6  21        1.73       -4.62      5.16 o 
   6   6  21       18.19       21.17      5.85 o 
   7   6  21       12.38       17.63      6.81 o 
   8   6  21        0.21        2.14      4.82 o 
   1   7  21       36.20       18.78      8.45 o 
   0   0  22      644.83      666.53     21.59 o 
   1   0  22     3980.77     3880.15     38.84 o 
   2   0  22      226.05      230.69      7.39 o 
   3   0  22      338.17      304.49     10.48 o 
   4   0  22     1498.52     1480.26     20.60 o 
   5   0  22     2665.27     2547.87     29.63 o 
   6   0  22      498.28      514.14     23.53 o 
   7   0  22        0.25        3.64      3.16 o 
   8   0  22     1557.94     1577.14     22.53 o 
   9   0  22       27.23       18.54      6.25 o 
  10   0  22       64.01       62.55      7.22 o 
  11   0  22      356.79      330.11     10.31 o 
  12   0  22      382.19      409.41     11.96 o 
  13   0  22      137.39      162.12     27.69 o 
  14   0  22        0.88        5.98      6.07 o 
  15   0  22      459.29      425.10     34.73 o 
  16   0  22       41.36       68.94     10.56 o 
   1   1  22      485.63      491.24      8.65 o 
   2   1  22      715.45      693.77      9.16 o 
   3   1  22      923.72      866.43     10.39 o 
   4   1  22      218.67      205.74      5.34 o 
   5   1  22       52.89       64.80      3.60 o 
   6   1  22     1494.03     1386.75     14.41 o 
   7   1  22      244.16      232.78      5.88 o 
   8   1  22       34.28       43.64      5.94 o 
   9   1  22      104.72      104.88      4.72 o 
  10   1  22      954.71      945.12     12.30 o 
  11   1  22        0.66        3.78      2.78 o 
  12   1  22       29.35       32.56      4.19 o 
  13   1  22      265.24      243.19     11.64 o 
  14   1  22      149.27      165.80      9.21 o 
  15   1  22        0.13        2.55      4.78 o 
  16   1  22       17.24       16.38      5.41 o 
   0   2  22      811.53      907.72     18.91 o 
   1   2  22       62.23       51.77      4.14 o 
   2   2  22        2.47        4.04      2.03 o 
   3   2  22      545.14      495.38      7.79 o 
   4   2  22      748.14      714.60     12.01 o 
   5   2  22       13.09       17.02      2.99 o 
   6   2  22       12.62       10.24      2.41 o 
   7   2  22      357.63      350.42      7.67 o 
   8   2  22      699.76      672.41     12.87 o 
   9   2  22        0.33        4.12      2.75 o 
  10   2  22      125.41      130.31      5.80 o 
  11   2  22       59.02       57.58      5.29 o 
  12   2  22      250.78      246.84      7.73 o 
  13   2  22       50.83       61.94      6.47 o 
  14   2  22       47.29       49.00      5.11 o 
  15   2  22       18.22       16.93      8.67 o 
   1   3  22      469.76      449.96      9.58 o 
   2   3  22      739.95      666.48     10.62 o 
   3   3  22       34.76       34.76      3.29 o 
   4   3  22      205.68      200.92      5.27 o 
   5   3  22      417.00      421.55      7.36 o 
   6   3  22      145.73      146.09      6.44 o 
   7   3  22        5.39        4.13      2.66 o 
   8   3  22      232.90      235.69      6.92 o 
   9   3  22       29.77       22.83      3.49 o 
  10   3  22        0.15       -3.33      3.33 o 
  11   3  22       19.19       19.05      4.67 o 
  12   3  22       94.96      102.25      5.72 o 
  13   3  22        0.00       -2.71      5.01 o 
  14   3  22        7.57        3.97      4.76 o 
   0   4  22       16.52       24.80      4.95 o 
   1   4  22       99.63      101.95      5.48 o 
   2   4  22        0.00       -0.14      2.36 o 
   3   4  22      418.22      402.99      8.33 o 
   4   4  22        6.97        9.81      3.02 o 
   5   4  22        0.07        5.61      2.91 o 
   6   4  22        0.02        0.74      3.25 o 
   7   4  22      224.29      225.03      9.32 o 
   8   4  22       14.90        9.95      3.03 o 
   9   4  22        5.65        3.93      3.60 o 
  10   4  22        4.27        7.60      4.06 o 
  11   4  22        5.43        6.43      4.19 o 
  12   4  22       26.93       23.06      5.24 o 
  13   4  22       21.21       20.04      5.32 o 
   1   5  22        4.33        2.59      3.27 o 
   2   5  22       16.49       14.27      5.27 o 
   3   5  22       14.68        3.76      3.30 o 
   4   5  22        5.03        8.42      3.33 o 
   5   5  22       35.75       35.81      4.31 o 
   6   5  22       42.23       36.13      4.43 o 
   7   5  22       24.35       30.11      5.72 o 
   8   5  22        0.01        6.74      4.38 o 
   9   5  22       25.11       26.35      5.76 o 
  10   5  22       38.55       43.02      6.81 o 
  11   5  22       55.38       73.03      8.09 o 
   0   6  22       12.46       11.27      7.51 o 
   1   6  22        2.71        5.07      4.95 o 
   2   6  22        0.86        2.53      4.28 o 
   3   6  22        0.00        0.65      4.28 o 
   4   6  22       22.58       24.69      5.86 o 
   5   6  22       22.44       24.41      9.39 o 
   6   6  22        2.05        8.41      4.68 o 
   7   6  22        3.13        9.33      4.85 o 
   1   1  23      268.05      265.22      5.79 o 
   2   1  23       15.64       24.44      2.68 o 
   3   1  23      133.16      139.95      7.01 o 
   4   1  23        1.58        3.79      2.16 o 
   5   1  23       20.45       17.59      2.71 o 
   6   1  23      111.27      118.09      4.70 o 
   7   1  23        1.26       -2.45      2.45 o 
   8   1  23       12.41       11.20      2.59 o 
   9   1  23       24.56       30.58      3.37 o 
  10   1  23        9.69       17.39      2.91 o 
  11   1  23        4.78        4.92      3.08 o 
  12   1  23        1.02       -2.10      3.87 o 
  13   1  23        0.53       -2.84      3.07 o 
  14   1  23       57.86       60.69      7.86 o 
  15   1  23       76.80       79.14      7.36 o 
   0   2  23     1246.81     1182.27     22.54 o 
   1   2  23      871.22      847.04     13.64 o 
   2   2  23       22.34       18.38      2.58 o 
   3   2  23      367.87      361.33      6.84 o 
   4   2  23      485.07      444.26      7.68 o 
   5   2  23      216.72      210.35      5.57 o 
   6   2  23      149.43      158.65      6.93 o 
   7   2  23        2.96        1.93      2.27 o 
   8   2  23       12.76       11.03      2.57 o 
   9   2  23        0.61        1.11      2.75 o 
  10   2  23      176.36      168.92      6.43 o 
  11   2  23        0.17        5.27      3.04 o 
  12   2  23        5.10        9.17      3.59 o 
  13   2  23        6.53        5.86      3.38 o 
  14   2  23       62.36       56.16      5.42 o 
  15   2  23       20.16       32.78      7.59 o 
   1   3  23      148.18      148.78      6.18 o 
   2   3  23      366.04      314.85      7.42 o 
   3   3  23      391.01      387.07      7.08 o 
   4   3  23        2.82       -1.31      2.08 o 
   5   3  23       15.58       11.04      2.47 o 
   6   3  23       48.13       46.34      3.42 o 
   7   3  23       56.20       51.13      4.11 o 
   8   3  23        1.78        3.55      2.66 o 
   9   3  23       18.77       13.97      3.20 o 
  10   3  23        1.36        0.25      2.75 o 
  11   3  23        2.07       -2.91      2.91 o 
  12   3  23       10.14        9.72      3.45 o 
  13   3  23        2.76        8.17      5.28 o 
  14   3  23        2.72        1.51      4.57 o 
   0   4  23        1.89       -3.32      3.32 o 
   1   4  23        4.86       -1.64      2.35 o 
   2   4  23       18.02       14.40      3.25 o 
   3   4  23      188.23      177.23      6.11 o 
   4   4  23        1.10       -0.26      2.76 o 
   5   4  23       70.17       59.76      7.45 o 
   6   4  23       44.83       38.97      4.33 o 
   7   4  23      104.56       95.38      5.81 o 
   8   4  23        5.86        3.35      2.85 o 
   9   4  23       49.00       50.97      5.69 o 
  10   4  23       11.71       12.21      4.43 o 
  11   4  23        1.58       -3.81      3.81 o 
  12   4  23        0.20       -0.33      4.70 o 
   1   5  23        1.79        8.12      3.41 o 
   2   5  23       51.41       68.34      6.07 o 
   3   5  23        6.48        8.60      3.72 o 
   4   5  23        0.79        7.63      3.33 o 
   5   5  23        5.58       18.47      3.79 o 
   6   5  23        6.09        4.70      5.15 o 
   7   5  23       49.32       40.64      6.13 o 
   8   5  23        1.35       -1.73      4.07 o 
   9   5  23       27.38       29.59      6.04 o 
  10   5  23        0.06        1.56      4.88 o 
   0   6  23      185.21      259.10     16.90 o 
   1   6  23       20.66       32.17      5.97 o 
   2   6  23        6.91        7.95      7.51 o 
   3   6  23       24.93       33.42      7.04 o 
   4   6  23       77.64       87.46      8.55 o 
   5   6  23       16.98        8.26      9.86 o 
   6   6  23        7.94       17.82      4.93 o 
   7   6  23       21.00       25.36      5.49 o 
   0   0  24     3190.83     3045.37     58.20 o 
   1   0  24       94.83       89.79      8.55 o 
   2   0  24      801.07      778.67     14.27 o 
   3   0  24      652.33      604.86     12.82 o 
   4   0  24     1650.07     1647.53     25.89 o 
   5   0  24       21.17       34.02      6.69 o 
   6   0  24     1329.89     1327.60     20.41 o 
   7   0  24      703.83      709.78     14.61 o 
   8   0  24      186.15      168.56      7.90 o 
   9   0  24       18.63       18.87      4.16 o 
  10   0  24        1.50        2.21      3.48 o 
  11   0  24      306.45      337.20     11.03 o 
  12   0  24       45.10       33.53      5.66 o 
  13   0  24       21.33        6.82      6.07 o 
  14   0  24       59.12       65.90      9.61 o 
  15   0  24       56.95       35.67      8.80 o 
   1   1  24      265.96      257.70      6.54 o 
   2   1  24     1262.58     1190.40     13.00 o 
   3   1  24      323.23      327.32      6.69 o 
   4   1  24     1113.89     1091.08     12.56 o 
   5   1  24       11.60       10.20      2.57 o 
   6   1  24      335.69      313.07      7.63 o 
   7   1  24       84.74       98.65      4.42 o 
   8   1  24      314.14      311.62      7.14 o 
   9   1  24        0.04        0.30      2.41 o 
  10   1  24       69.20       68.22      4.36 o 
  11   1  24       25.85       28.88      4.15 o 
  12   1  24       14.12       16.53      3.75 o 
  13   1  24       19.07       13.82      4.02 o 
  14   1  24       61.94       70.89      6.77 o 
  15   1  24       37.26       48.01      6.39 o 
   0   2  24      647.77      662.07     16.56 o 
   1   2  24     1024.58     1029.83     15.10 o 
   2   2  24      144.65      135.82      4.66 o 
   3   2  24      251.66      225.70      7.76 o 
   4   2  24      333.41      334.01      7.49 o 
   5   2  24      295.00      316.08      6.84 o 
   6   2  24      419.91      407.76     10.34 o 
   7   2  24       19.46       19.08      2.99 o 
   8   2  24      102.30      108.09      4.78 o 
   9   2  24        5.70        0.44      2.72 o 
  10   2  24       93.29       97.93      5.43 o 
  11   2  24       14.92        8.32      4.21 o 
  12   2  24       47.80       37.99      4.63 o 
  13   2  24        4.48        5.78      3.78 o 
  14   2  24        6.01        5.15      3.75 o 
   1   3  24      306.28      309.90      8.39 o 
   2   3  24       40.93       45.17      3.90 o 
   3   3  24       52.41       56.81      4.07 o 
   4   3  24      129.75      135.30      4.82 o 
   5   3  24      303.41      310.73      6.79 o 
   6   3  24       25.47       28.51      3.18 o 
   7   3  24        2.80        3.63      2.66 o 
   8   3  24       80.84       76.68      4.80 o 
   9   3  24       63.21       68.05      4.88 o 
  10   3  24        0.33       -2.62      2.98 o 
  11   3  24       12.94       24.19      3.84 o 
  12   3  24        4.06        1.49      3.34 o 
  13   3  24       13.33        5.38      4.48 o 
   0   4  24      486.19      426.39     16.90 o 
   1   4  24       20.00       21.03      3.50 o 
   2   4  24       32.44       34.23      4.06 o 
   3   4  24       12.57        7.49      2.59 o 
   4   4  24      223.03      215.40      7.72 o 
   5   4  24       17.11       16.72      3.60 o 
   6   4  24       32.83       33.25      4.26 o 
   7   4  24       25.38       28.35      5.01 o 
   8   4  24       20.63       26.82      6.37 o 
   9   4  24        5.28        9.25      3.36 o 
  10   4  24       26.33       24.94      5.03 o 
  11   4  24        0.30       -0.28      3.92 o 
  12   4  24        7.12        7.34      4.74 o 
   1   5  24      174.18      197.07      8.45 o 
   2   5  24       71.05       76.78      6.46 o 
   3   5  24       32.83       42.91      5.52 o 
   4   5  24       48.35       45.58      4.74 o 
   5   5  24      170.05      188.33      7.82 o 
   6   5  24       10.01       14.03      3.89 o 
   7   5  24        2.79        6.96      4.27 o 
   8   5  24       15.16       13.50      5.04 o 
   9   5  24       40.87       39.25      6.38 o 
   0   6  24        6.35       -2.82      6.57 o 
   1   6  24       30.06       26.61      7.04 o 
   2   6  24        0.70       -2.17      4.28 o 
   3   6  24       10.17        1.31      8.45 o 
   4   6  24        6.92        6.63      4.95 o 
   5   6  24        7.72        8.16      5.19 o 
   6   6  24        4.59       11.91      5.04 o 
   1   1  25      545.52      525.01      9.40 o 
   2   1  25     1330.04     1313.50     14.10 o 
   3   1  25      669.60      686.79      9.82 o 
   4   1  25       25.51       34.60      3.29 o 
   5   1  25       72.07       62.17      3.81 o 
   6   1  25      103.55       96.74      4.58 o 
   7   1  25       45.69       48.24      3.70 o 
   8   1  25        1.22        4.49      3.01 o 
   9   1  25        5.13        1.17      2.41 o 
  10   1  25        0.49        3.81      2.64 o 
  11   1  25       27.54       25.95      3.99 o 
  12   1  25        1.41       -2.15      3.07 o 
  13   1  25        8.19        3.14      5.60 o 
  14   1  25       45.30       56.32      6.42 o 
   0   2  25     4344.81     4060.84     52.74 o 
   1   2  25       22.98       22.58      3.62 o 
   2   2  25       16.03       24.75      2.80 o 
   3   2  25       11.58       17.95      2.76 o 
   4   2  25     1539.13     1457.31     15.32 o 
   5   2  25        5.99        4.51      2.30 o 
   6   2  25       77.51       79.89      4.36 o 
   7   2  25        0.44       -0.78      2.10 o 
   8   2  25       31.56       31.20      3.29 o 
   9   2  25        3.00        1.16      2.80 o 
  10   2  25       82.80       83.88      5.27 o 
  11   2  25        7.12        8.41      3.43 o 
  12   2  25       36.62       42.96      4.86 o 
  13   2  25        8.63       14.32      3.98 o 
  14   2  25       31.55       33.47      4.99 o 
   1   3  25        1.51       -0.51      2.70 o 
   2   3  25      868.94      781.15     12.02 o 
   3   3  25       32.27       40.88      3.82 o 
   4   3  25       18.30       23.31      2.81 o 
   5   3  25       36.62       38.48      3.42 o 
   6   3  25       74.77       66.11      5.67 o 
   7   3  25        7.54        3.58      3.83 o 
   8   3  25        0.00        2.55      2.80 o 
   9   3  25       11.47        9.69      4.07 o 
  10   3  25       12.04        8.66      3.47 o 
  11   3  25       10.72       23.92      4.01 o 
  12   3  25        6.06        1.86      3.23 o 
  13   3  25        0.09       -1.56      5.83 o 
   0   4  25       54.39       48.40      6.28 o 
   1   4  25       32.20       34.66      4.09 o 
   2   4  25        3.77        4.51      2.98 o 
   3   4  25      186.59      210.23      6.69 o 
   4   4  25       51.26       44.90      5.78 o 
   5   4  25        2.71       -0.88      2.76 o 
   6   4  25       14.08       11.94      3.40 o 
   7   4  25      171.41      175.16      7.58 o 
   8   4  25       32.45       28.36      4.26 o 
   9   4  25        1.72       -0.63      3.12 o 
  10   4  25        4.55       -0.50      3.92 o 
  11   4  25       41.59       40.47      5.80 o 
   1   5  25        6.16        9.67      3.95 o 
   2   5  25       11.81       32.07      5.35 o 
   3   5  25       19.89       23.78      5.38 o 
   4   5  25        2.28        6.22      3.60 o 
   5   5  25       11.66       15.29      4.06 o 
   6   5  25        3.06        1.98      3.33 o 
   7   5  25        3.81        5.09      4.50 o 
   8   5  25        6.63        2.41      4.62 o 
   9   5  25       10.79        8.45      5.17 o 
   0   6  25       40.45       46.94     10.33 o 
   1   6  25        6.08        4.88      4.95 o 
   2   6  25        0.14        6.76      4.95 o 
   3   6  25        0.19       -1.08      4.28 o 
   4   6  25       29.53       36.51      8.45 o 
   0   0  26       78.39       97.63     10.33 o 
   1   0  26      210.47      202.53      9.61 o 
   2   0  26      195.17      183.89      8.88 o 
   3   0  26       59.33       69.34      5.42 o 
   4   0  26      169.58      150.74      7.39 o 
   5   0  26      108.01      110.42      6.67 o 
   6   0  26      480.22      483.94     12.28 o 
   7   0  26        2.35        1.11      3.52 o 
   8   0  26      454.73      477.81     12.59 o 
   9   0  26       69.29       73.24      9.96 o 
  10   0  26       41.19       35.81      5.49 o 
  11   0  26        2.95        7.70      4.27 o 
  12   0  26      252.30      270.24     13.89 o 
  13   0  26       41.48       61.27      9.29 o 
  14   0  26        1.81        0.63      5.63 o 
   1   1  26      719.06      649.17     11.96 o 
   2   1  26       22.62       28.80      3.71 o 
   3   1  26      344.57      309.76      6.82 o 
   4   1  26       58.04       51.03      3.67 o 
   5   1  26      267.21      258.97      6.79 o 
   6   1  26      254.36      245.42      8.62 o 
   7   1  26       13.22       15.78      2.97 o 
   8   1  26        9.95        4.66      2.52 o 
   9   1  26       56.05       60.77      4.25 o 
  10   1  26      284.06      311.56      7.58 o 
  11   1  26        0.02        1.89      3.19 o 
  12   1  26        0.98       -0.49      3.34 o 
  13   1  26       40.94       48.99      5.21 o 
  14   1  26       50.61       56.43      6.47 o 
   0   2  26      117.81      103.12      7.88 o 
   1   2  26      136.20      128.41      8.81 o 
   2   2  26       12.39       14.63      3.61 o 
   3   2  26      268.00      238.38      6.02 o 
   4   2  26      289.61      272.48      6.59 o 
   5   2  26        0.03        1.44      2.20 o 
   6   2  26       29.60       29.16      3.30 o 
   7   2  26       70.34       70.67      4.18 o 
   8   2  26      295.08      321.57      7.40 o 
   9   2  26        5.12        3.01      2.85 o 
  10   2  26        1.17       -0.43      3.16 o 
  11   2  26        3.08        4.46      3.33 o 
  12   2  26       44.61       46.31      6.04 o 
  13   2  26        4.34        2.24      3.63 o 
   1   3  26        0.01        2.27      2.51 o 
   2   3  26       97.79      104.06      5.80 o 
   3   3  26      204.76      208.57      6.75 o 
   4   3  26      245.19      234.76      8.08 o 
   5   3  26       77.46       76.15      4.29 o 
   6   3  26        1.13        0.82      2.52 o 
   7   3  26       82.79       74.10      5.00 o 
   8   3  26       82.23       69.94      5.02 o 
   9   3  26        0.01       -0.50      2.93 o 
  10   3  26        8.75        3.00      3.18 o 
  11   3  26       13.38       20.19      4.07 o 
  12   3  26        0.57        1.73      4.12 o 
   0   4  26       11.75        8.81      4.28 o 
   1   4  26       22.00       19.95      3.76 o 
   2   4  26        7.00        9.23      5.15 o 
   3   4  26       62.86       42.89     10.11 o 
   4   4  26       12.45        5.29      3.25 o 
   5   4  26       69.29       63.13      5.33 o 
   6   4  26        1.62        2.33      3.39 o 
   7   4  26       48.35       42.67      5.01 o 
   8   4  26        7.37       10.01      3.93 o 
   9   4  26        0.16        8.07      3.60 o 
  10   4  26       14.12        8.13      5.10 o 
   1   5  26       93.23       96.96      8.35 o 
   2   5  26       74.28       84.02      6.76 o 
   3   5  26       38.16       45.12      8.84 o 
   4   5  26        9.22       13.94      4.54 o 
   5   5  26       42.33       25.14      4.48 o 
   6   5  26       90.37      101.04      6.55 o 
   7   5  26        0.00        0.57      3.48 o 
   8   5  26       16.61       21.73      5.91 o 
   0   6  26       50.95       30.98      9.39 o 
   1   6  26       11.33       12.20      5.31 o 
   2   6  26        0.01       -5.63      5.63 o 
   3   6  26       11.12       18.78      5.97 o 
   1   1  27        1.23        5.79      2.76 o 
   2   1  27      202.28      186.33      5.52 o 
   3   1  27       32.51       44.82      3.46 o 
   4   1  27       41.91       49.31      3.56 o 
   5   1  27       12.34        8.38      2.58 o 
   6   1  27        7.99        7.58      2.56 o 
   7   1  27       73.66       77.19      4.48 o 
   8   1  27       13.78       23.99      3.34 o 
   9   1  27        0.15       -0.83      3.38 o 
  10   1  27        5.22       13.56      3.21 o 
  11   1  27        8.58        7.34      4.62 o 
  12   1  27       15.09       10.80      3.88 o 
  13   1  27        0.02       -2.77      3.49 o 
   0   2  27       62.06       63.62      7.98 o 
   1   2  27       84.37       71.52      5.03 o 
   2   2  27        8.78       11.97      2.75 o 
   3   2  27       34.58       42.00      3.39 o 
   4   2  27       36.87       34.24      3.29 o 
   5   2  27       21.80       24.59      3.10 o 
   6   2  27        9.89        5.80      2.58 o 
   7   2  27      236.25      226.18      6.58 o 
   8   2  27       10.29        9.61      2.81 o 
   9   2  27        8.57        7.34      3.55 o 
  10   2  27       12.64        6.56      3.36 o 
  11   2  27       61.73       48.19      4.93 o 
  12   2  27        7.50        1.89      3.55 o 
  13   2  27        4.32       -0.24      3.68 o 
   1   3  27       71.51       67.38      5.16 o 
   2   3  27       67.88       92.79      7.18 o 
   3   3  27      270.71      260.47      7.55 o 
   4   3  27       43.58       48.19      6.60 o 
   5   3  27        6.41        5.14      2.72 o 
   6   3  27        0.18       -2.54      2.54 o 
   7   3  27       93.27       91.76      5.61 o 
   8   3  27        2.40        3.73      2.96 o 
   9   3  27        0.02       -0.13      2.85 o 
  10   3  27       26.91       18.72      3.95 o 
  11   3  27        8.74        6.34      3.61 o 
   0   4  27        3.94        9.17      4.28 o 
   1   4  27       16.25       18.13      3.76 o 
   2   4  27       25.14       32.47      4.33 o 
   3   4  27       66.67       79.31      6.59 o 
   4   4  27        5.92        6.13      3.33 o 
   5   4  27       91.95       93.26      6.16 o 
   6   4  27       16.57       14.46      3.89 o 
   7   4  27      235.62      272.09      9.29 o 
   8   4  27        9.07        7.70      3.76 o 
   9   4  27      106.91      120.27      7.04 o 
  10   4  27       39.41       56.47      7.55 o 
   1   5  27       23.44       14.55      5.31 o 
   2   5  27        3.87        5.01      3.79 o 
   3   5  27        1.68        6.60      4.42 o 
   4   5  27       47.44       36.72      5.66 o 
   5   5  27        1.15        5.86      3.62 o 
   6   5  27        2.26        8.10      3.92 o 
   7   5  27      118.84      132.42     11.25 o 
   0   0  28      431.99      411.18     19.71 o 
   1   0  28       65.54       66.98      6.95 o 
   2   0  28        1.42        6.29      3.41 o 
   3   0  28      386.36      319.25     11.71 o 
   4   0  28      631.24      597.63     13.90 o 
   5   0  28       83.61       89.04      6.67 o 
   6   0  28        1.10        2.67      3.58 o 
   7   0  28        7.80        5.43      3.95 o 
   8   0  28      731.27      774.12     16.78 o 
   9   0  28       22.31       19.29      6.76 o 
  10   0  28       22.66       13.14      7.52 o 
  11   0  28      154.60      196.81      9.90 o 
  12   0  28      233.67      246.47     13.89 o 
  13   0  28        1.93       -1.50      6.54 o 
   1   1  28        0.07       -0.31      2.46 o 
   2   1  28        2.89        1.84      2.32 o 
   3   1  28      145.33      142.25      5.23 o 
   4   1  28       62.36       65.23      4.13 o 
   5   1  28        1.72        1.87      2.27 o 
   6   1  28      140.90      139.56      5.46 o 
   7   1  28       65.01       62.13      5.04 o 
   8   1  28       20.03       20.05      3.27 o 
   9   1  28       87.18       91.19      7.51 o 
  10   1  28      190.99      213.39      7.84 o 
  11   1  28       11.28       11.44      4.21 o 
  12   1  28        0.14        0.40      3.51 o 
  13   1  28      103.33      122.45      8.16 o 
   0   2  28       29.20       30.74      5.61 o 
   1   2  28       47.19       32.60      4.06 o 
   2   2  28        5.89        2.46      2.67 o 
   3   2  28        0.21        0.63      2.33 o 
   4   2  28        0.31       -1.59      2.09 o 
   5   2  28      101.72       90.85      4.75 o 
   6   2  28       11.76       10.54      2.91 o 
   7   2  28        1.36        3.87      2.58 o 
   8   2  28       17.50       18.76      3.75 o 
   9   2  28       24.03       24.67      3.80 o 
  10   2  28        4.96        4.22      3.40 o 
  11   2  28        0.92        0.35      3.53 o 
  12   2  28        4.33        1.98      3.55 o 
   1   3  28        0.02        2.29      2.62 o 
   2   3  28      138.53      147.66      6.86 o 
   3   3  28        0.00        4.30      2.66 o 
   4   3  28        2.31        4.40      2.75 o 
   5   3  28        1.15       -2.48      2.48 o 
   6   3  28       17.84       20.65      4.03 o 
   7   3  28       17.86       10.98      3.29 o 
   8   3  28       21.94       14.64      5.20 o 
   9   3  28        6.11        4.37      3.16 o 
  10   3  28        8.62       15.17      4.10 o 
  11   3  28       31.74       22.41      4.30 o 
   0   4  28        8.29       17.60      5.19 o 
   1   4  28        2.01        2.85      3.02 o 
   2   4  28       31.80       41.44      4.76 o 
   3   4  28        0.77       -3.41      3.41 o 
   4   4  28        2.33        8.10      3.51 o 
   5   4  28        8.21       10.50      3.71 o 
   6   4  28       47.85       55.88      5.96 o 
   7   4  28       10.64       12.52      4.16 o 
   8   4  28        5.88        7.65      3.89 o 
   9   4  28       41.19       39.70      5.32 o 
   1   5  28        0.44       -0.47      3.98 o 
   2   5  28        2.03        4.78      3.95 o 
   3   5  28        2.18        0.21      4.48 o 
   4   5  28        1.82        0.94      3.86 o 
   5   5  28       14.43       10.19      3.97 o 
   6   5  28       56.55       78.66      6.39 o 
   1   1  29       20.64       15.36      3.50 o 
   2   1  29       73.60       82.21      4.94 o 
   3   1  29        0.03        3.69      2.35 o 
   4   1  29       18.39       14.73      3.50 o 
   5   1  29        4.97        4.29      2.45 o 
   6   1  29       26.37       32.44      3.66 o 
   7   1  29       42.84       49.07      4.13 o 
   8   1  29       13.03       10.86      2.93 o 
   9   1  29       21.03       23.59      3.62 o 
  10   1  29       60.71       86.38      6.39 o 
  11   1  29        6.62        7.50      3.85 o 
  12   1  29        4.35       -1.87      3.45 o 
   0   2  29       65.61       55.27      6.95 o 
   1   2  29       49.38       47.27      4.84 o 
   2   2  29        4.74        5.63      3.02 o 
   3   2  29       30.41       26.16      3.76 o 
   4   2  29        0.55        1.38      2.23 o 
   5   2  29      113.47      121.07      5.22 o 
   6   2  29       13.22       12.02      3.02 o 
   7   2  29       71.70       73.39      4.61 o 
   8   2  29       62.97       55.74      4.86 o 
   9   2  29       30.09       26.82      4.07 o 
  10   2  29        0.07       -2.58      3.19 o 
  11   2  29       35.62       42.38      4.95 o 
   1   3  29       12.74       11.52      3.33 o 
   2   3  29        8.63       12.96      3.50 o 
   3   3  29        3.41        6.34      2.75 o 
   4   3  29      102.39      117.62      5.92 o 
   5   3  29       52.26       48.23      5.03 o 
   6   3  29        0.01       -2.38      2.98 o 
   7   3  29        7.43        5.02      3.40 o 
   8   3  29       43.20       35.71      4.69 o 
   9   3  29       40.77       43.34      5.99 o 
  10   3  29        0.03        4.24      3.65 o 
   0   4  29        0.50        4.69      4.28 o 
   1   4  29       84.80       87.08      6.01 o 
   2   4  29       12.04       13.44      3.93 o 
   3   4  29        1.77        0.70      4.15 o 
   4   4  29        5.77        8.92      3.53 o 
   5   4  29       66.56       72.03      6.50 o 
   6   4  29       10.72       13.78      3.97 o 
   7   4  29       47.44       48.32      5.45 o 
   8   4  29       25.33       23.44      4.84 o 
   1   5  29       15.87       23.46      6.10 o 
   2   5  29       67.38       66.30      6.76 o 
   3   5  29       32.95       38.86      5.91 o 
   4   5  29       29.50       37.30      6.48 o 
   0   0  30      260.47      233.75     15.96 o 
   1   0  30       71.99       86.21     12.20 o 
   2   0  30       16.18       18.49      7.04 o 
   3   0  30       14.79       15.32      4.13 o 
   4   0  30       14.81       13.46      3.79 o 
   5   0  30       12.14       15.02      4.13 o 
   6   0  30       16.44       16.93      4.38 o 
   7   0  30        3.38        6.38      4.07 o 
   8   0  30       80.51      106.41      7.55 o 
   9   0  30       11.02       15.81      5.17 o 
  10   0  30        5.30        7.40      5.28 o 
  11   0  30        3.32        6.23      7.66 o 
  12   0  30       33.22       36.81      8.28 o 
   1   1  30       48.76       44.35      5.01 o 
   2   1  30        1.66        1.61      3.19 o 
   3   1  30        0.01       -0.46      2.27 o 
   4   1  30        0.01        0.47      2.27 o 
   5   1  30       29.33       31.75      3.37 o 
   6   1  30       36.52       43.31      4.06 o 
   7   1  30       40.30       49.07      4.27 o 
   8   1  30        2.68        0.27      2.70 o 
   9   1  30        0.09       -0.18      2.77 o 
  10   1  30       20.02       21.93      4.23 o 
  11   1  30       28.90       36.52      4.97 o 
   0   2  30       24.58       25.85      5.61 o 
   1   2  30       12.34       14.93      3.50 o 
   2   2  30       96.16      105.05      6.21 o 
   3   2  30       17.38       19.20      3.43 o 
   4   2  30       24.79       30.19      3.41 o 
   5   2  30       68.73       74.35      4.61 o 
   6   2  30      169.54      191.08      6.72 o 
   7   2  30       90.45       92.02      7.00 o 
   8   2  30       18.48       31.32      4.30 o 
   9   2  30       48.31       56.16      5.32 o 
  10   2  30        0.04       -0.45      3.47 o 
  11   2  30       61.89       59.47      5.66 o 
   1   3  30        5.54        8.60      3.39 o 
   2   3  30       26.90       19.12      4.71 o 
   3   3  30        5.56       10.61      3.50 o 
   4   3  30       74.63       57.35      4.73 o 
   5   3  30       81.74       89.58      5.58 o 
   6   3  30       10.43       13.73      6.77 o 
   7   3  30       32.42       38.60      5.08 o 
   8   3  30        3.89       -0.31      3.40 o 
   9   3  30      156.45      178.12      7.63 o 
   0   4  30      114.34      110.18      9.61 o 
   1   4  30        0.45        3.15      3.39 o 
   2   4  30        5.66        8.42      3.46 o 
   3   4  30        6.31        9.43      4.21 o 
   4   4  30       77.04       85.11      8.71 o 
   5   4  30        0.06       -2.74      3.23 o 
   6   4  30        7.29       -0.67      3.40 o 
   7   4  30        9.88       12.05      4.00 o 
   1   5  30       24.42       13.61      5.97 o 
   2   5  30        5.02       12.09      5.61 o 
   1   1  31       15.05       18.48      3.62 o 
   2   1  31        1.04        0.24      2.91 o 
   3   1  31        4.33        6.60      2.53 o 
   4   1  31       31.01       30.13      3.39 o 
   5   1  31        6.68        4.32      2.63 o 
   6   1  31       19.43       11.15      3.02 o 
   7   1  31        6.91        9.20      3.02 o 
   8   1  31        7.00        8.52      3.17 o 
   9   1  31        8.75       10.59      3.37 o 
  10   1  31       11.33       -0.46      3.90 o 
  11   1  31        4.13        5.09      3.88 o 
   0   2  31        0.23        1.73      4.28 o 
   1   2  31        3.50        6.75      3.02 o 
   2   2  31       26.29       36.67      4.53 o 
   3   2  31       12.91       11.37      4.05 o 
   4   2  31        1.20        4.08      3.72 o 
   5   2  31        5.43        6.23      2.76 o 
   6   2  31       51.98       67.97      4.79 o 
   7   2  31        7.05        9.56      3.11 o 
   8   2  31        5.83        7.95      3.46 o 
   9   2  31        6.63        8.06      3.66 o 
  10   2  31        0.41        2.49      3.72 o 
   1   3  31        3.62        4.86      3.23 o 
   2   3  31        9.70        2.48      3.10 o 
   3   3  31       49.54       65.62      5.80 o 
   4   3  31       44.51       44.06      4.60 o 
   5   3  31        3.07       -0.33      3.30 o 
   6   3  31      120.19      137.66      7.64 o 
   7   3  31       14.64       18.18      5.18 o 
   8   3  31        0.72       -2.50      3.40 o 
   0   4  31       12.00       19.17      6.28 o 
   1   4  31       35.42       42.65      6.77 o 
   2   4  31       18.31       18.86      4.82 o 
   3   4  31        0.78        1.27      3.95 o 
   4   4  31       19.09       13.88      4.62 o 
   5   4  31       29.13       38.95      5.24 o 
   6   4  31       12.45        5.59      3.89 o 
   0   0  32        0.40        5.63      6.57 o 
   1   0  32        0.36       -1.88      5.63 o 
   2   0  32        0.28       -2.35      3.98 o 
   3   0  32        9.82        4.15      3.58 o 
   4   0  32       14.32       16.22      4.58 o 
   5   0  32        0.00       -0.68      3.52 o 
   6   0  32        5.30        0.45      3.72 o 
   7   0  32        0.04        5.25      4.78 o 
   8   0  32       26.73       43.90      6.31 o 
   9   0  32        1.85        5.49      4.50 o 
  10   0  32       13.16        3.93      4.93 o 
   1   1  32       70.69       72.87      5.69 o 
   2   1  32        0.61       -1.65      2.67 o 
   3   1  32       45.73       59.54      4.77 o 
   4   1  32       19.71       18.24      3.15 o 
   5   1  32       13.32        5.70      2.92 o 
   6   1  32        0.89        1.71      2.79 o 
   7   1  32        2.59        2.02      2.94 o 
   8   1  32        3.44       -0.02      2.81 o 
   9   1  32        0.12       -2.84      2.84 o 
  10   1  32        3.01       -0.88      3.72 o 
   0   2  32       45.37       70.10      9.39 o 
   1   2  32       23.91       34.60      4.66 o 
   2   2  32        2.95        3.39      3.23 o 
   3   2  32        2.34       -1.62      3.12 o 
   4   2  32        5.30        4.15      2.97 o 
   5   2  32       20.33       27.73      4.74 o 
   6   2  32        0.34       -1.38      2.71 o 
   7   2  32        9.78       18.18      3.54 o 
   8   2  32       10.22        9.69      5.94 o 
   9   2  32        0.13       -3.30      3.30 o 
   1   3  32        2.36        5.30      3.39 o 
   2   3  32       73.19       97.08      8.81 o 
   3   3  32        0.71       -0.90      3.15 o 
   4   3  32        0.95        0.72      3.40 o 
   5   3  32        0.11       -1.54      3.19 o 
   6   3  32       19.17       22.11      7.45 o 
   7   3  32        5.20        4.73      3.89 o 
   0   4  32        8.10        6.22      5.19 o 
   1   4  32        0.98        1.33      3.40 o 
   2   4  32        0.30       -3.72      3.72 o 
   3   4  32       13.29        8.96      4.38 o 
   4   4  32        3.21        5.10      4.27 o 
   1   1  33        6.23        3.49      3.23 o 
   2   1  33       69.47      103.64      6.91 o 
   3   1  33        0.45        3.61      3.23 o 
   4   1  33       86.52      137.22      5.97 o 
   5   1  33        3.22       -0.24      2.71 o 
   6   1  33       80.87       96.31      5.68 o 
   7   1  33        3.08        5.50      3.02 o 
   8   1  33       24.67       30.83      4.22 o 
   9   1  33        0.09       -0.22      3.42 o 
   0   2  33       95.81      102.68     16.43 o 
   1   2  33        3.74        5.72      3.23 o 
   2   2  33        1.84        1.08      3.10 o 
   3   2  33        4.87       14.03      3.97 o 
   4   2  33       48.44       56.19      5.15 o 
   5   2  33       18.34       21.35      3.94 o 
   6   2  33        2.99        6.22      3.34 o 
   7   2  33        6.13        6.42      3.51 o 
   8   2  33       11.85       11.84      3.68 o 
   1   3  33        2.88        8.68      3.76 o 
   2   3  33       66.97       78.93      6.42 o 
   3   3  33        7.21       15.47      4.06 o 
   4   3  33        7.13       10.52      3.81 o 
   5   3  33        4.12        6.74      3.74 o 
   6   3  33        2.64       13.54      5.01 o 
   0   4  33       58.40       89.53     12.67 o 
   1   4  33        6.33        6.58      3.81 o 
   0   0  34       91.43      150.20     15.96 o 
   1   0  34      118.56      134.09     30.98 o 
   2   0  34        0.00       -1.88      4.65 o 
   3   0  34       18.23       14.63      7.51 o 
   4   0  34       51.91       62.40      6.67 o 
   5   0  34      113.41      142.43      9.02 o 
   6   0  34        0.05        2.06      4.27 o 
   7   0  34        2.50       -3.40      5.45 o 
   8   0  34       14.02        7.65      4.97 o 
   1   1  34       65.44       83.65      6.55 o 
   2   1  34       98.54      117.63      7.32 o 
   3   1  34       84.72      110.76      7.26 o 
   4   1  34        0.51        3.42      3.53 o 
   5   1  34       44.95       55.19      4.64 o 
   6   1  34       75.80       78.62      5.28 o 
   7   1  34       42.49       47.80      4.61 o 
   8   1  34        0.20       -1.31      3.06 o 
   0   2  34       11.60       21.54      6.28 o 
   1   2  34        0.11       -3.47      3.47 o 
   2   2  34        0.04       -2.67      3.15 o 
   3   2  34        0.11        1.54      3.39 o 
   4   2  34        4.40       -2.70      3.62 o 
   5   2  34       24.06       31.56      4.41 o 
   6   2  34        1.67        1.28      3.26 o 
   7   2  34       16.56       14.53      5.42 o 
   1   3  34       19.21       30.52      5.28 o 
   2   3  34        0.01       -1.01      3.23 o 
   3   3  34       27.30       27.61      5.42 o 
   4   3  34       22.40       21.50      4.65 o 
   1   1  35       21.23       41.31      7.05 o 
   2   1  35        3.81        6.69      3.71 o 
   3   1  35       19.73       35.28      5.03 o 
   4   1  35        2.04        0.94      3.62 o 
   5   1  35        0.98        5.65      3.12 o 
   6   1  35       27.63       39.97      6.93 o 
   0   2  35       50.62       57.00      9.86 o 
   1   2  35        1.01       -2.58      3.29 o 
   2   2  35        4.88        0.89      3.58 o 
   3   2  35        5.16        4.71      4.20 o 
   4   2  35       40.76       34.62      7.72 o 
   5   2  35        7.99       16.88      3.93 o 
   1   3  35       62.90       78.77      6.89 o 
   2   3  35       14.21       12.67      4.44 o 
   0   0  36       45.55       46.00     11.27 o 
   1   0  36        8.38       13.74      6.57 o 
   2   0  36       21.74       16.43      6.64 o 
   3   0  36        2.82        4.69      5.31 o 
   4   0  36       52.10       43.70     10.80 o 
   5   0  36       11.63       23.83      5.42 o 
   1   1  36       74.24       72.79      8.14 o 
   2   1  36       73.36       75.29      6.68 o 
   3   1  36       43.45       57.07      6.07 o 
   4   1  36       35.96       51.24      5.95 o 
   5   1  36       61.89       63.83      5.91 o 
   0   2  36        1.81        6.28      6.10 o 
   1   2  36       29.66       26.11      4.87 o 
   2   2  36        5.29        7.68      4.83 o 
   3   2  36       14.29        9.44      4.29 o 
   1   1  37       21.58       20.43      4.66 o 
   2   1  37        1.38        0.67      3.86 o 
                                                 
